# Supplementary material for: Treating chronic atrophic gastritis: identifying sub-population based on real-world TCM electronic medical records
Source: Front Pharmacol. 2024 Aug 7;15:1444733. doi: 10.3389/fphar.2024.1444733 (PMC11335612; doi:10.3389/fphar.2024.1444733)
Supplement: Supplementary file 2 [file Table2.XLSX]

## Sheet: Sheet1
M29、M3、M0症状疗效情况表
patient_id	in_symptoms	out_symptoms	removed_symptoms	community
zy_1062501	失眠,吞咽困难,咳黄痰,咳嗽,发热,胃痛	胃胀减,咽部不适,咳嗽,反酸,口苦	发热,咳黄痰,吞咽困难,失眠,胃痛	0
zy_1071577	大便干,纳差,多梦,嗳气,恶寒,口干,胃痛	口干,反酸,气短	恶寒,嗳气,纳差,多梦,胃痛,大便干	0
zy_1093983	失眠,纳差,口干,烧心,嗳气,胃痛	便溏,胃脘不适	口干,烧心,嗳气,纳差,失眠,胃痛	0
zy_1098360	泄泻,胃痛,胃胀	胃胀减,反酸	泄泻,胃胀,胃痛	0
zy_1102555	便溏,失眠,嗳气,背痛,胃痛,胃胀	嗳气,反酸,便溏,胃痛减	失眠,胃胀,背痛,胃痛	0
zy_1116598	纳差,头蒙,吞咽困难,咽痛,胃痛	反酸,呕吐,胃脘不适	头蒙,吞咽困难,纳差,胃痛,咽痛	0
zy_1125642	失眠,纳差,呕吐,嗳气,烧心,反酸,胃胀,胃痛	胃胀减,胃痛减,反酸,烧心,嗳气,呕吐,纳差,大便干	失眠,胃胀,胃痛	0
zy_1127471	失眠,纳差,恶心,嗳气,胃胀,胃痛	胃胀减,嗳气,反酸,呕吐,胃痛减,纳差	失眠,恶心,胃胀,胃痛	0
zy_1129625	失眠,口臭,口干,肠鸣,胃痛	胃痛减,牙龈出血,反酸,气短,口干,口中异味	失眠,口臭,胃痛,肠鸣	0
zy_1130049	大便干,失眠,口臭,呕吐,恶心,嗳气,胃痛	嗳气,恶心,干呕,口臭,胃脘不适	失眠,呕吐,大便干,胃痛	0
zy_1172910	失眠,纳差,口黏,口干,反酸,烧心,胃胀	胃胀减,烧心,反酸,呕吐,口干,口黏,纳差	失眠,胃胀	0
zy_1186521	大便干,纳差,乏力,嗳气,胃胀,胃痛	胃胀减,嗳气,乏力,气短,纳差	胃胀,大便干,胃痛	0
zy_1188607	完谷不化,烧心,失眠,纳差,咽部异物感,嗳气,胃胀,胃痛	嗳气,胃胀减	烧心,完谷不化,纳差,失眠,胃胀,咽部异物感,胃痛	0
zy_1193752	泄泻,纳差,胸痛,胸闷,气短,口干,口苦,反酸,烧心,胃痛	胃痛减,烧心,反酸,口干,口苦,胸闷,胸痛,纳差	泄泻,气短,胃痛	0
zy_1230159	胃痛,便秘,气短,心悸,失眠,口干	纳少	口干,便秘,心悸,失眠,胃痛,气短	0
zy_1232776	失眠,纳差,口黏,口干,胃胀,恶心,烧心,反酸,胃痛	胃胀减,口干,口黏	烧心,恶心,纳差,失眠,胃胀,胃痛,反酸	0
zy_1255164	疲倦,便溏,尿频,尿急,失眠,纳差,乏力,多汗,胸闷,气短,心烦,嗳气,胃胀,胃痛	胃痛减,嗳气,心烦,胸闷,乏力,失眠,尿急,便溏,纳差,尿频	疲倦,多汗,胃胀,胃痛,气短	0
zy_1256554	便溏,失眠,纳差,反酸,烧心,胃痛	大便	烧心,纳差,失眠,便溏,胃痛,反酸	0
zy_1273937	腹痛,记忆力减退,消瘦,咳嗽,胸闷,气短,口苦,口干,反酸,烧心,纳差,胃痛,胃胀,耳鸣,头晕,多梦,失眠	胃胀减,胃痛减,烧心,反酸,口干,口苦,胸闷,咳嗽,头晕,耳鸣,失眠,纳差,梦多	多梦,胃胀,记忆力减退,胃痛,腹痛,消瘦,气短	0
zy_1321442	胃痛,胃胀,乏力,口干,口苦,失眠,纳差,泄泻	胃胀减,乏力,口干,口苦,呕吐,大便,烧心	纳差,泄泻,失眠,胃胀,胃痛	0
zy_1322808	尿痛,排便不爽,失眠,纳差,腰酸,颈部不适,头晕,口干,口黏,嗳气,胃胀,胃痛	胃胀减,胃痛减,嗳气,口干,口黏,头晕,反酸,排便不爽,腰酸,纳差,小便黄	颈部不适,失眠,胃胀,胃痛,尿痛	0
zy_1365052	纳差,寐可,气短,胸闷,胃痛	反酸,胸闷,气短	胃痛,寐可,纳差	0
zy_1368032	便溏,乏力,口干,烧心,反酸,恶心,呕吐,胃胀,胃痛	胃胀减,胃痛减,烧心,反酸,口干,乏力,便溏,纳差,恶心	胃胀,呕吐,胃痛	0
zy_1400992	失眠,欲饮食,纳差,烧心,恶心,嗳气,胃胀,胃痛	胃胀减,胃痛减,嗳气	烧心,恶心,纳差,失眠,胃胀,胃痛,欲饮食	0
zy_1416556	消瘦,腹胀,呕吐,便溏,矢气,失眠,恶寒,烧心,反酸,嗳气,恶心,胃胀,胃痛	烧心,反酸,矢气,便溏,嗳气	恶寒,恶心,呕吐,失眠,胃胀,腹胀,胃痛,消瘦	0
zy_1431170	大便干,口苦,口干,烧心,反酸,胃胀,胃痛	胃胀减,胃痛减,反酸,烧心,口干,口苦	胃胀,大便干,胃痛	0
zy_1435465	失眠,头晕,嗳气,口干,胃胀,胃痛	皮肤瘙痒,纳差	口干,嗳气,失眠,胃胀,胃痛,头晕	0
zy_1512458	纳差,腹痛,烧心,嗳气,呕吐,恶心,胃痛,胃胀	嗳气,烧心,口苦,腹痛,纳差	胃胀,恶心,呕吐,胃痛	0
zy_1552724	尿频,失眠,纳差,胃胀,胃痛	胃胀减,胃痛减,纳差,反酸,口苦,失眠	尿频,胃胀,胃痛	0
zy_1563786	失眠,纳差,胸闷,气短,胃胀,恶心,呕吐,胃痛,胁痛,背痛	胃痛减,烧心,胸闷,气短,口苦,纳差	恶心,呕吐,失眠,胃胀,胁痛,胃痛,背痛	0
zy_1564227	心悸,胃胀,嗳气	胃胀减,胃痛减,嗳气,烧心,反酸,口干,纳差,失眠,气短,心慌	心悸,胃胀	0
zy_1579001	口干,嗳气,腹胀,腹痛	胃胀减,嗳气,口干,反酸	腹痛,腹胀	0
zy_1585873	呕吐,失眠,乏力,吞咽困难,口苦,嗳气,口干,烧心,胃胀,胃痛	胃痛减,反酸,嗳气,口干,口苦,胸闷	烧心,吞咽困难,呕吐,失眠,胃胀,胃痛,乏力	0
zy_1593786	失眠,纳差,口干,反酸,烧心,嗳气,胃胀,呕吐,恶心,胃痛	胃胀减,嗳气,烧心,反酸,口干,纳差,失眠	胃胀,恶心,呕吐,胃痛	0
zy_1599898	呕吐,恶心,便秘,嗳气,胃胀,胸痛	胃胀减,嗳气,反酸	便秘,恶心,呕吐,胃胀,胸痛	0
zy_1600052	胃痛,失眠,纳差,嗳气,口干,胃胀	胃胀减,口干,嗳气,反酸,气短,纳差	失眠,胃胀,胃痛	0
zy_1603980	烧心,反酸,恶心,胃胀,胃痛	胃胀减,胃痛减,呕吐,烧心,反酸	恶心,胃胀,胃痛	0
zy_1623030	失眠,纳差,烧心,恶心,嗳气,胃胀,胃痛	胃胀减,胃痛减,嗳气,烧心,大便	恶心,纳差,失眠,胃胀,胃痛	0
zy_1633692	失眠,反酸,嗳气,胃痛	胃胀减,嗳气,反酸,气短,胸痛,口苦	失眠,胃痛	0
zy_1641776	便溏,失眠,纳差,四肢冰凉,心悸,嗳气,胃胀,胃痛	胃胀减,胃痛减,呕吐,反酸,嗳气,纳差,便溏,心慌,手脚发凉	心悸,失眠,胃胀,四肢冰凉,胃痛	0
zy_1642049	消瘦,黑便,失眠,纳差,乏力,情绪不稳,咽堵,呕吐,胃痛	胃胀减,嗳气,反酸,纳差	呕吐,情绪不稳,失眠,咽堵,黑便,胃痛,消瘦,乏力	0
zy_1659601	反酸,烧心,呕吐,胃痛	胃痛减,反酸,烧心	呕吐,胃痛	0
zy_1667100	泄泻,失眠,纳差,吞咽困难,嗳气,胃痛	胃胀减,反酸,失眠,嗳气,吞咽不畅,纳差	泄泻,吞咽困难,胃痛	0
zy_1669700	泄泻,失眠,纳差,烧心,反酸,嗳气,口干,胁痛,胸痛,胃胀,胃痛	胃胀减,胃痛减,口干,嗳气,烧心,反酸,便溏,纳差	泄泻,失眠,胃胀,胁痛,胃痛,胸痛	0
zy_1675161	便秘,失眠,口干,烧心,反酸,嗳气,胃胀,胃痛	胃胀减,嗳气,烧心,反酸,口干	便秘,失眠,胃胀,胃痛	0
zy_1712672	大便干,左侧腰胯不疼痛,乏力,纳差,咽部异物感,嗳气,胃胀,胃痛	胃胀减,胃痛减,嗳气,烧心,乏力,反酸,纳差,腰痛	胃胀,咽部异物感,胃痛,左侧腰胯不疼痛,大便干	0
zy_1718370	消瘦,纳差,心悸,烧心,胃痛	烧心,心悸,小便黄	胃痛,消瘦,纳差	0
zy_1806969	消瘦,失眠,纳差,口臭,口干,嗳气,胃痛	嗳气,纳差,口干,口中异味	失眠,消瘦,口臭,胃痛	0
zy_1834989	胸闷,胸痛,失眠,纳差,头蒙,反酸,烧心,口苦,口干,胃痛	胃痛减	口干,胸闷,反酸,烧心,头蒙,纳差,口苦,失眠,胃痛,胸痛	0
zy_1840930	乏力,多汗,纳差,烧心,口苦,口干,胃胀,胃痛	胃胀减,胃痛减,口干,口苦,烧心,背痛,纳差,乏力	多汗,胃胀,胃痛	0
zy_1843237	尿频,便秘,四肢冰凉,多梦,口干,口酸,口疮,腹部怕凉,胃胀,反酸,胃痛	胃胀减,咳嗽,口酸,胸闷,胸痛,口干,心慌,梦多	尿频,口疮,便秘,多梦,胃胀,四肢冰凉,胃痛,腹部怕凉,反酸	0
zy_1844422	失眠,纳差,嗳气,胃痛	胃胀减,嗳气,反酸,呕吐,便溏,纳差	失眠,胃痛	0
zy_1860352	泡沫尿,排便不爽,泄泻,失眠,关节疼痛,乏力,纳差,咽哑,咽痛,反酸,烧心,口苦,口干,嗳气,胃痛	胃痛减,嗳气,口干,口苦,烧心,反酸,乏力,排便不爽,小便黄,咽痛,纳差	咽哑,泄泻,失眠,关节疼痛,胃痛,泡沫尿	0
zy_1871462	排便不爽,失眠,纳差,耳鸣,头晕,口黏,口干,嗳气,胃痛,胃胀	胃痛减,口干,口黏,头晕,耳鸣,反酸,视物模糊,腰痛	嗳气,纳差,失眠,胃胀,胃痛,排便不爽	0
zy_1877258	咽干,失眠,嗳气,胃胀,胃痛	胃胀减,胃痛减,嗳气,烧心,咽干,口苦	失眠,胃胀,胃痛	0
zy_1933625	便溏,失眠,腹部怕凉,口苦,烧心,反酸,胃痛	胃痛减,反酸,烧心,口苦,腹部怕凉	失眠,便溏,胃痛	0
zy_1949861	失眠,纳差,乏力,口臭,口干,胃痛	胃胀减,嗳气,口干,乏力,口中异味	失眠,口臭,胃痛,纳差	0
zy_1990259	大便干,失眠,纳差,头晕,恶心,流涎,反酸,嗳气,胃痛	嗳气,烧心,呕吐,头晕,气短,胃脘不适	流涎,恶心,纳差,失眠,胃痛,反酸,大便干	0
zy_2002485	排便不爽,多梦,失眠,乏力,气短,头晕,纳差,烧心,反酸,口干,口黏,嗳气,胃胀,胃痛	胃胀减,胃痛减,嗳气,口干,口黏,烧心,反酸,头晕,气短,乏力,排便不爽,纳差,梦多	多梦,胃胀,失眠,胃痛	0
zy_2020892	泄泻,失眠,反酸,嗳气,胃痛	嗳气,口苦	泄泻,失眠,反酸,胃痛	0
zy_2023008	便秘,大便干,失眠,早饱,纳差,口苦,口干,胃痛	胃痛减,反酸,早饱,大便干,口干,纳差	便秘,失眠,胃痛,口苦	0
zy_2024636	排便不爽,失眠,纳差,烧心,反酸,口干,口黏,嗳气,胃胀,胃痛	胃胀减,呕吐,乏力,口干,失眠	烧心,嗳气,纳差,胃胀,胃痛,排便不爽,反酸,口黏	0
zy_2031583	腰痛,面黄,纳差,背部不适,口干,口苦,烧心,反酸,胃胀,乏力,疲倦,胃痛	胃胀减,烧心,反酸,口干,口苦,大便干,后背发沉,腰痛,纳差	背部不适,面黄,疲倦,胃胀,胃痛,乏力	0
zy_2035190	失眠,纳差,恶心,呕吐,腹胀,胃痛	反酸,纳差	恶心,呕吐,失眠,腹胀,胃痛	0
zy_2044572	消瘦,疲倦,失眠,纳差,汗出,咳嗽,咳痰,鼻塞,烧心,反酸,口干,口苦,胃痛,胃胀	胃胀减,胃痛减,口干,口苦,烧心,反酸,失眠,咳嗽	咳痰,疲倦,汗出,纳差,胃胀,胃痛,鼻塞,消瘦	0
zy_2047520	消瘦,泄泻,失眠,乏力,纳差,口干,口苦,反酸,烧心,胃胀,胃痛	胃胀减,胃痛减,烧心,反酸,口干,口苦,乏力,纳差	泄泻,失眠,胃胀,胃痛,消瘦	0
zy_2049732	尿痛,排便不爽,失眠,纳差,反酸,烧心,咳痰,咳嗽,口黏,口干,嗳气,腹痛,胃痛	胃痛减,嗳气,口干,口黏,咳嗽,咳痰,烧心,反酸,排便不爽,纳差,小便黄	尿痛,失眠,腹痛,胃痛	0
zy_2101602	失眠,口干,胃痛	烧心,口干,胃脘不适	失眠,胃痛	0
zy_211392	失眠,纳差,口干,嗳气,胃痛	胃痛减,嗳气,口干,反酸,纳差	失眠,胃痛	0
zy_2148317	失眠,反酸,烧心,胃胀,胃痛	胃胀减,烧心,反酸,口苦,失眠	胃胀,胃痛	0
zy_2150944	消瘦,纳差,胃胀,胃痛	口苦,胃胀减,纳差	消瘦,胃胀,胃痛	0
zy_2195593	乏力,纳差,恶心,烧心,反酸,脐周痛,胃痛	胃胀减,烧心,反酸,恶心,乏力,纳差	脐周痛,胃痛	0
zy_2202947	泄泻,乏力,口干,口黏,嗳气,反酸,烧心,胃胀,胃痛	胃胀减,胃痛减,烧心,反酸,口干,口黏,乏力,便溏,嗳气,纳差	泄泻,胃胀,胃痛	0
zy_2208653	泄泻,腹部怕凉,胃痛,胃胀,寐可,纳差,乏力,视物模糊,头晕	视物模糊,反酸,胃胀减,乏力	寐可,纳差,泄泻,胃胀,胃痛,腹部怕凉,头晕	0
zy_2214752	泄泻,失眠,纳差,嗳气,胃痛	胃痛减,烧心,口苦,纳差,便溏	泄泻,失眠,嗳气,胃痛	0
zy_2224429	大便干,寐可,纳差,烧心,反酸,嗳气,胃胀,胃痛	胃胀减,胃痛减,嗳气,烧心,反酸,大便干,纳差	寐可,胃胀,胃痛	0
zy_2242375	失眠,纳差,乏力,口臭,口干,烧心,反酸,胃痛	烧心,反酸,口干,乏力,纳差,口中异味	失眠,口臭,胃痛	0
zy_2242584	失眠,纳差,颈部不适,烧心,嗳气,背痛,胃痛	嗳气,烧心,胃脘不适,纳差	失眠,背痛,颈部不适,胃痛	0
zy_2247084	泄泻,尿频,纳差,口臭,口苦,口干,胃胀,胃痛	口干,口苦,口中异味,纳差,尿频	泄泻,胃胀,口臭,胃痛	0
zy_2263039	失眠,纳差,四肢冰凉,心悸,嗳气,胃痛,胃胀	呕吐,反酸,嗳气,便溏,胃胀减,手脚发凉	心悸,纳差,失眠,胃胀,四肢冰凉,胃痛	0
zy_2292696	纳差,腹部怕凉,肠鸣,乏力,腹痛,胁痛,口干,口黏,咽部疼痛,嗳气,烧心,反酸,胃痛	胃痛减,烧心,反酸,口干,口黏,肠鸣,纳差,失眠,嗳气,胁痛,乏力	腹部怕凉,咽部疼痛,腹痛,胃痛	0
zy_2332442	尿痛,排便不爽,失眠,纳差,口黏,口干,嗳气,胃胀,胃痛	胃胀减,胃痛减,嗳气,口干,口黏,反酸,排便不爽,纳差,小便黄	尿痛,失眠,胃胀,胃痛	0
zy_2338172	纳差,失眠,烧心,反酸,口干,口苦,嗳气,胃胀	胃胀减,嗳气,烧心,反酸,口苦,气短	口干,胃胀,失眠,纳差	0
zy_2365117	嗳气,烧心,反酸,口干,口臭,胃痛	口干,反酸,烧心,口中异味,嗳气	口臭,胃痛	0
zy_2365518	纳差,失眠,心悸,口干,口苦,反酸,嗳气,乏力,胃痛	胃胀减,口干,口苦,胸闷,心慌	心悸,嗳气,纳差,失眠,胃痛,反酸,乏力	0
zy_2386171	口干,反酸,烧心,胃胀,胃痛	胃胀减,烧心,反酸,口干	胃胀,胃痛	0
zy_238771	小便黄赤,失眠,纳差,口干,背痛,吞咽困难,烧心,胃胀,胸痛,胃痛	胃胀减,烧心,纳差,小便黄赤,背痛,口干	吞咽困难,失眠,胃胀,胃痛,胸痛	0
zy_2404964	消瘦,失眠,大便干,纳差,心烦,口干,口苦,乏力,烧心,嗳气,胃胀,胃痛	胃痛减	心烦,口干,烧心,嗳气,纳差,口苦,失眠,胃胀,胃痛,消瘦,大便干,乏力	0
zy_2405294	便秘,失眠,纳差,心烦,头晕,乏力,胸闷,气短,心悸,咽堵,口干,胃胀,胃痛	胃痛减	心烦,口干,胸闷,便秘,心悸,纳差,气短,失眠,胃胀,咽堵,头晕,胃痛,乏力	0
zy_2420692	纳差,嗳气,口苦,口干,胃胀,胃痛	胃痛减	口干,嗳气,纳差,口苦,胃胀,胃痛	0
zy_2428058	溏结不调,咽痒,失眠,汗出,咽干,咳嗽,乏力,口黏,口干,嗳气,反酸,烧心,吞咽困难,胃痛	胃痛减,烧心,反酸,嗳气,汗出	咽干,咳嗽,口干,吞咽困难,溏结不调,失眠,咽痒,胃痛,口黏,乏力	0
zy_2441260	失眠,纳差,头晕,嗳气,烧心,胃痛	胃痛减,烧心,嗳气,头晕,纳差	失眠,胃痛	0
zy_2452797	便秘,纳差,口干,嗳气,反酸,胃痛,胃胀	胃胀减,口干	便秘,嗳气,纳差,胃胀,胃痛,反酸	0
zy_2458230	多梦,口干,口苦,纳差,恶心,嗳气,胃痛	胃痛减,嗳气,恶心,烧心,纳差,口干,梦多	多梦,胃痛,口苦	0
zy_2485889	乏力,烦躁,反酸,烧心,胃痛	胃痛减	烧心,烦躁,胃痛,反酸,乏力	0
zy_2486200	大便干,尿频,失眠,纳差,下肢冰凉,心烦,乏力,腰酸,口干,烧心,嗳气,胃痛	胃痛减	心烦,尿频,腰酸,口干,烧心,嗳气,纳差,失眠,下肢冰凉,胃痛,大便干,乏力	0
zy_2489056	纳差,四肢冰凉,心悸,嗳气,胃痛,胃胀	呕吐,反酸,嗳气,纳差,便溏,胃胀减,心慌,手脚发凉	心悸,胃胀,四肢冰凉,胃痛	0
zy_2516010	小便黄,排便不爽,大便干,失眠,乏力,纳差,腹胀,腹痛,口干,口苦,多汗,心悸,烧心,嗳气,胃胀,胃痛	胃胀减,胃痛减,烧心,汗出,口干,口苦,乏力,排便不爽,嗳气,心悸,腹痛,纳差	多汗,失眠,胃胀,腹胀,小便黄,胃痛,大便干	0
zy_2540995	失眠,纳差,头痛,口苦,胃痛	胃痛减,口苦,大便,头晕,纳差	头痛,失眠,胃痛	0
zy_2579591	排便不爽,烦躁,疲倦,失眠,嗳气,口干,烧心,恶心,呕吐,胃痛	胃胀减,腹部不适,乏力	口干,疲倦,烧心,烦躁,嗳气,恶心,呕吐,失眠,胃痛,排便不爽	0
zy_2622780	小便,便秘,纳差,乏力,头晕,反酸,烧心,呕吐,恶心,胃痛	胃胀减	烧心,便秘,恶心,呕吐,纳差,胃痛,头晕,反酸,小便,乏力	0
zy_2637	反酸,乏力,头晕,背部不适,口干,口苦,嗳气,胃痛	胃痛减,嗳气,反酸,口干,口苦,头晕,乏力,背沉	背部不适,胃痛	0
zy_2641141	大便干,黑便,嗳气,反酸,胃胀,胃痛,纳差,口苦	胃脘不适,烧心,反酸,胃痛减	嗳气,口苦,纳差,胃胀,胃痛,黑便,大便干	0
zy_2650328	大便干,失眠,汗出,咽干,咽痒,咳嗽,乏力,嗳气,口干,反酸,烧心,吞咽困难,胃痛	胃痛减,胃胀减,反酸,嗳气,口干	咽干,咳嗽,汗出,烧心,吞咽困难,失眠,咽痒,胃痛,大便干,乏力	0
zy_2651048	流涎,头晕,嗳气,恶心,咳痰,咳黄痰,咳嗽,纳差,反酸,烧心,胃胀	胃胀减,嗳气,口干,口苦,眼圈发黑,心烦,小便黄	咳痰,咳嗽,烧心,咳黄痰,恶心,流涎,纳差,胃胀,头晕,反酸	0
zy_2683102	失眠,纳差,乏力,口臭,口干,烧心,反酸,胃痛	口干,乏力,畏寒,泡沫尿,视物模糊,呃逆	烧心,口臭,纳差,失眠,胃痛,反酸	0
zy_2691794	小便黄,排便不爽,失眠,头痛,头晕,乏力,纳差,恶心,口黏,口干,嗳气,反酸,烧心,胃痛	胃胀减,反酸,口干,胃痛减,口苦	排便不爽,烧心,头痛,嗳气,恶心,纳差,失眠,小便黄,胃痛,头晕,口黏,乏力	0
zy_2692176	胸痛,胃痛,小便黄,尿急,失眠,口干,口苦,乏力,背痛	胃胀减,反酸,嗳气,易怒,寐一般,尿急,尿痛	胸痛,口干,口苦,失眠,小便黄,胃痛,背痛,乏力	0
zy_269600	胃痛,嗳气,反酸,口干,口苦,纳差,失眠	胃胀减,嗳气,反酸,口干,口苦,纳差	失眠,胃痛	0
zy_2697590	反酸,烧心,口黏,口干,嗳气,胃痛,胃胀,排便不爽,失眠,纳差	胃胀减,纳少	口干,烧心,嗳气,纳差,失眠,胃胀,胃痛,排便不爽,反酸,口黏	0
zy_2725899	纳差,嗳气,烧心,反酸,胃胀,胃痛	反酸,心慌,气短,口苦	烧心,嗳气,纳差,胃胀,胃痛	0
zy_2726773	纳差,反酸,烧心,口苦,口干,嗳气,胃痛,胃胀	胃胀减,嗳气,反酸,口干,口苦,便溏	胃痛,烧心,胃胀,纳差	0
zy_2728143	胃胀,胃痛	胸骨后烧灼感,胃脘不适,声音嘶哑,口苦,胃胀减,乏力,便溏	胃胀,胃痛	0
zy_2770973	呕吐,小便黄,乏力,口干,口黏,反酸,烧心,胃痛	胃胀减,烧心,反酸,嗳气,焦虑,烦躁,口干,口苦,乏力	小便黄,呕吐,口黏,胃痛	0
zy_2786693	小便黄,排便不爽,恶心,反酸,烧心,口黏,口干,嗳气,腹痛,胃痛,胃胀	胃痛减,嗳气,咳痰,烧心,胸闷,失眠	口干,恶心,胃胀,小便黄,胃痛,排便不爽,腹痛,反酸,口黏	0
zy_2802960	小便,纳差,泄泻,呕吐,口干,口苦,嗳气,胃痛	胃痛减,咽部异物感	口干,嗳气,呕吐,纳差,泄泻,口苦,胃痛,小便	0
zy_2803702	小便黄,失眠,纳差,口苦,口干,烧心,嗳气,胃胀,胃痛	胃痛减,胃胀减,口干,口苦,乏力,消瘦,咽部异物感,烧心,纳少,反酸	嗳气,纳差,失眠,胃胀,小便黄,胃痛	0
zy_2811196	溏结不调,失眠,纳差,恶心,呕吐,反酸,烧心,口苦,口干,胃胀	胃胀减,乏力,口干,纳少	烧心,恶心,呕吐,溏结不调,纳差,口苦,失眠,胃胀,反酸	0
zy_2836738	失眠,纳差,四肢冰凉,心悸,嗳气,烧心,反酸,胃痛,胃胀	胃痛减,嗳气,口干,胃胀减	烧心,心悸,纳差,失眠,胃胀,四肢冰凉,胃痛,反酸	0
zy_2843254	乏力,四肢冰凉,失眠,烧心,反酸,口苦,胃痛	腹痛,嗳气,反酸,口苦,咽痛,咽部不适,胃胀减	烧心,失眠,四肢冰凉,胃痛,乏力	0
zy_2873633	嗳气,口干,咳嗽,烧心,反酸,咳痰,纳差,失眠,排便不爽,小便黄,胃痛,乏力	胃痛减	咳痰,口干,烧心,咳嗽,嗳气,纳差,失眠,小便黄,胃痛,排便不爽,反酸,乏力	0
zy_2940340	失眠,纳差,多汗,背痛,口干,烧心,胃痛	胃胀减,反酸,口粘,胸闷,气短,头晕,胃痛减,失眠,寐一般,神志清楚,腹痛,口干,口苦,乏力,咳嗽	烧心,多汗,纳差,胃痛,背痛	0
zy_2952474	大便干,失眠,早饱,纳差,口苦,口干,胃痛	胃胀减,烧心,呕吐,口干,乏力,小便黄,腹痛,反酸	早饱,纳差,口苦,失眠,胃痛,大便干	0
zy_2958410	尿频,排便不爽,乏力,头痛,烧心,反酸	胃痛减,腰部不适	尿频,烧心,头痛,排便不爽,反酸,乏力	0
zy_2974012	烧心,反酸,胃痛	小便少,腹痛,肛门下坠感,嗳气,胃痛减,反酸,胃胀减	烧心,胃痛	0
zy_2990919	排便不爽,胃痛	胃胀减,口干,口苦,乏力,腰痛,鼻塞,流黄涕	排便不爽,胃痛	0
zy_2995153	泄泻,胃痛,嗳气,肠鸣,胃胀,失眠,烧心,反酸,呕吐,口干,口苦	胃痛减	口干,烧心,肠鸣,嗳气,呕吐,口苦,泄泻,失眠,胃胀,胃痛,反酸	0
zy_3069014	小便黄,失眠,乏力,纳差,便溏,腹胀,泄泻,咳嗽,咳痰,恶心,呕吐,烧心,反酸,嗳气,口干,腹痛,胃痛	胃痛减,反酸,呕吐,胃脘怕凉,胸闷,口干,口苦	咳痰,咳嗽,烧心,恶心,嗳气,纳差,泄泻,失眠,小便黄,便溏,腹胀,胃痛,腹痛,乏力	0
zy_3072237	消瘦,失眠,泄泻,纳差,心烦,口干,口苦,乏力,烧心,嗳气,胃胀,胃痛	胃痛减,嗳气,消瘦	心烦,口干,烧心,纳差,泄泻,口苦,失眠,胃胀,胃痛,乏力	0
zy_3093308	失眠,纳差,烦躁,烧心,反酸,恶心,嗳气,乏力,胃胀,胃痛	胃胀减,胃痛减,反酸,烧心,呕吐,口干,小便黄	烦躁,嗳气,恶心,纳差,失眠,胃胀,胃痛,乏力	0
zy_30993	尿频,尿急,便溏,乏力,心烦,失眠,胃胀,胃痛	胃胀减,胃痛减,失眠,心烦,便溏,乏力	尿频,胃胀,尿急,胃痛	0
zy_3107308	溏结不调,泄泻,失眠,乏力,纳差,恶心,呕吐,烧心,反酸,口干,口苦,胃胀,胃痛	胃胀减,烧心,反酸,口干,胸闷,心烦,汗多,排便不爽,尿频,呕吐,嗳气,口苦	恶心,溏结不调,纳差,泄泻,失眠,胃胀,胃痛,乏力	0
zy_311362	胃痛,胃胀	咽痛	胃胀,胃痛	0
zy_3240449	纳差,嗳气,口干,胃胀,胃痛	胃痛减,胃胀减,反酸,咳嗽,口苦,乏力,腰痛	口干,嗳气,纳差,胃胀,胃痛	0
zy_3343749	失眠,乏力,口苦,口干,恶心,呕吐,嗳气,胃胀,胃痛	胃胀减,反酸,嗳气,口干,口粘,纳少,呕吐	恶心,口苦,失眠,胃胀,胃痛,乏力	0
zy_3344731	失眠,口干,口苦,烧心,嗳气,乏力,纳差,胃胀,胃痛	胃胀减,反酸,嗳气,心慌,口干,大便干,消瘦,纳少,乏力,畏寒	烧心,纳差,口苦,失眠,胃胀,胃痛	0
zy_3345215	小便黄,失眠,乏力,纳差,口黏,口干,嗳气,呕吐,恶心,反酸,烧心,胃痛	反酸,咽痒	口干,烧心,嗳气,恶心,呕吐,纳差,失眠,小便黄,胃痛,口黏,乏力	0
zy_3351645	胁胀,腹胀,胃痛,失眠,口干,口苦	腹痛,腹胀,肠鸣,腰痛,烧心,反酸,嗳气,口干,口苦,失眠	胁胀,胃痛	0
zy_3353	纳差,烧心,胃胀,胃痛	胃胀减,胃痛减,嗳气,烧心,纳差	胃胀,胃痛	0
zy_3366045	腹部不适,失眠,烧心,反酸,腹痛	腹胀,反酸,烧心,神志清楚,胃胀减,多梦,排便不爽	腹部不适,失眠,腹痛	0
zy_3366318	失眠,汗出,咳嗽,胸闷,气短,口干,背部不适,胁痛,胃痛	胃胀减,口苦	咳嗽,背部不适,胸闷,口干,汗出,失眠,胁痛,胃痛,气短	0
zy_3384278	泄泻,失眠,纳差,咳白痰,咳嗽,咳痰,手足不温,畏寒,口干,口苦,烧心,腹胀,胃痛	胃胀减,口干,反酸,乏力	咳痰,咳嗽,烧心,纳差,泄泻,手足不温,失眠,咳白痰,畏寒,口苦,腹胀,胃痛	0
zy_3391437	纳差,口黏,口干,嗳气,反酸,烧心,胃痛,失眠,排便不爽	腹痛,便后痛减,腹部下坠感,乏力,腹胀	口干,烧心,嗳气,纳差,失眠,胃痛,排便不爽,反酸,口黏	0
zy_3393602	排便不爽,寐可,口苦,烧心,反酸,胃痛	胃胀减,口苦,气短	寐可,烧心,胃痛,排便不爽,反酸	0
zy_3404867	失眠,咳痰,乏力,四肢麻木,腹痛,口干,嗳气,烧心,胃痛,胃胀	反酸,胃痛减,烧心,腹痛	咳痰,四肢麻木,口干,嗳气,失眠,胃胀,胃痛,乏力	0
zy_3411563	舌尖烧灼感,口苦,口干,胃胀,胃痛	胃脘不适,背痛	口干,口苦,胃胀,胃痛,舌尖烧灼感	0
zy_3424126	记忆力减退,头晕,失眠,纳差,气短,胸闷,难咳痰,咳痰,咳嗽,小便黄,大便干,反酸,烧心,口黏,口干,嗳气,厌食,胃胀,胃痛	呕吐,咽部不适,咳嗽,乏力,胸闷	咳痰,口干,烧心,口黏,嗳气,纳差,失眠,小便黄,厌食,胃胀,记忆力减退,胃痛,头晕,反酸,难咳痰,大便干,气短	0
zy_3450400	大便干,小便黄,失眠,乏力,纳差,嗳气,口苦,口干,烧心,胃痛,胃胀	胃痛减	口干,烧心,嗳气,纳差,口苦,失眠,小便黄,胃胀,胃痛,大便干,乏力	0
zy_3470365	排便不爽,失眠,乏力,纳差,烧心,反酸,嗳气,口干,胃痛	胃胀减,胃脘憋闷,纳少	口干,烧心,嗳气,纳差,失眠,胃痛,排便不爽,反酸,乏力	0
zy_3482637	腹痛,胁痛,口苦,口干,失眠,乏力,胃胀,口臭,反酸	胃痛减	口干,口臭,口苦,失眠,胃胀,胁痛,腹痛,反酸,乏力	0
zy_3494934	乏力,失眠,口干,口苦,反酸,烧心,胃痛	胃痛减,胃胀减,口苦	口干,烧心,失眠,胃痛,反酸,乏力	0
zy_3495884	口干,腹痛,脐周痛,胃痛	口粘,气短,咳痰	口干,脐周痛,腹痛,胃痛	0
zy_351192	失眠,口酸,胃痛,胃胀	胃胀减,胃痛减,口酸,反酸,乏力	失眠,胃胀,胃痛	0
zy_3515140	胃痛,烧心,反酸,嗳气,小便黄,排便不爽,失眠,纳差,口干,口黏	胃痛减,烧心,反酸,嗳气,口黏,排便不爽,小便黄,口干,纳差	失眠,胃痛	0
zy_3538920	小便黄,失眠,乏力,纳差,反酸,烧心,口干,胃痛	胃胀减,上唇发麻,胃痛减,口苦	口干,烧心,纳差,失眠,小便黄,胃痛,反酸,乏力	0
zy_3557487	发热,鼻塞,便秘,失眠,纳差,口干,口黏,嗳气,咽痛,烧心,反酸,胃痛	胃痛减,烧心,反酸,鼻塞,流涕,咽干,咽痛,嗳气,口干,口黏,排便不爽,小便黄,纳差	便秘,失眠,发热,胃痛	0
zy_357471	大便干,咽部不适,失眠,口涩,口苦,口干,头晕,烧心,胃痛	胃痛减,头晕,口干,口苦,口涩,失眠,大便干,胸骨后烧灼感	烧心,咽部不适,胃痛	0
zy_3593556	泄泻,胃痛,胁痛,纳差,口苦,嗳气,乏力,胃胀	胃痛减	嗳气,口苦,泄泻,纳差,胃胀,胁痛,胃痛,乏力	0
zy_3597	消瘦,烧心,大便干,失眠,纳差,嗳气,恶心,胃痛	胃痛减,恶心,烧心,嗳气,失眠,大便干,纳差	消瘦,胃痛	0
zy_3603702	黑便,失眠,烧心,胃痛	反酸,口苦,口粘,胸闷,气短,矢气,排便不爽	黑便,失眠,烧心,胃痛	0
zy_362478	失眠,恶心,嗳气,反酸,胃胀	胃痛减,反酸,嗳气,恶心,口苦	失眠,胃胀	0
zy_3631026	泄泻,疲倦,失眠,纳差,恶心,嗳气,乏力,胃痛	胃胀减,纳少,肠鸣,畏寒	疲倦,嗳气,恶心,纳差,泄泻,失眠,胃痛,乏力	0
zy_3636618	失眠,乏力,纳差,腹痛,腹胀,口苦,口干,多汗,心悸,烧心,嗳气,胃胀,胃痛	胃胀减,胃痛减,嗳气,烧心,汗出,口干,口苦,乏力,失眠,大便干,心悸,腹痛,纳差	多汗,腹胀,胃胀,胃痛	0
zy_3657330	便秘,乏力,疲倦,失眠,口干,口苦,恶心,呕吐,咳痰,咳嗽,吞咽困难,反酸,烧心,胃痛	胃胀减,乏力	咳痰,口干,疲倦,咳嗽,烧心,便秘,吞咽困难,恶心,呕吐,口苦,失眠,胃痛,反酸	0
zy_3657943	失眠,纳差,便秘,尿频,胃胀,恶心	胃胀减,咽部不适	尿频,便秘,恶心,纳差,失眠,胃胀	0
zy_3680501	排尿不适,排便不爽,失眠,纳差,口干,口黏,嗳气,咳嗽,咳痰,鼻塞,反酸,烧心,胃痛	胃脘不适,口苦,咳痰	口干,烧心,咳嗽,嗳气,排尿不适,纳差,失眠,胃痛,鼻塞,排便不爽,反酸,口黏	0
zy_3682984	小便黄,大便干,失眠,纳差,恶心,口干,口黏,嗳气,烧心,反酸,胃胀,胃痛	胃痛减,胃胀减,纳少,胃脘怕凉,口苦	口干,烧心,恶心,嗳气,纳差,失眠,小便黄,胃胀,大便干,胃痛,反酸,口黏	0
zy_3727752	便溏,失眠,纳差,反酸,烧心,胃痛,胃胀	反酸,烧心,失眠	胃痛,便溏,胃胀,纳差	0
zy_3739759	失眠,纳差,乏力,心悸,恶寒,胃痛	胃痛减	心悸,恶寒,纳差,失眠,胃痛,乏力	0
zy_3776698	便秘,失眠,口干,口苦,嗳气,胃痛	胃胀减,口干,便溏,肛门下坠感	便秘,嗳气,口苦,失眠,胃痛	0
zy_3777	胃痛,吐酸,大便干,嗳气	胃痛减,大便干,嗳气	吐酸,胃痛	0
zy_3783847	便秘,纳差,嗳气,恶心,烧心,反酸,口干,胃痛	胃胀减,咽部不适,口干,干咳,胸闷,烧心	便秘,恶心,嗳气,纳差,胃痛,反酸	0
zy_3786413	便秘,心悸,乏力,口黏,烧心	胃胀减,嗳气,口干,口苦,头晕,臀部,腰痛	烧心,便秘,心悸,口黏,乏力	0
zy_3788246	失眠,纳差,烧心,嗳气,胃胀,胃痛	胃痛减,胃胀减,烧心,反酸,嗳气,口干,口苦,口中异味,背痛,心烦	失眠,胃胀,胃痛,纳差	0
zy_3788815	泄泻,失眠,吞咽困难,恶心,口干,口黏,反酸,烧心,嗳气,胃胀,胃痛	胃痛减,胃胀减,胃脘紧抽感,嗳气,背部烧灼感,反酸,口干	烧心,吞咽困难,恶心,泄泻,失眠,胃胀,胃痛,口黏	0
zy_3791405	排便不爽,失眠,纳差,恶心,呕吐,烧心,反酸,口干,口黏,嗳气,胃痛	胃胀减,反酸,口干,口苦,胃脘怕凉,呕吐	烧心,嗳气,恶心,纳差,失眠,胃痛,排便不爽,口黏	0
zy_3806376	口干,口苦,口酸,失眠,乏力,烧心,反酸,嗳气,胃胀,胃痛	烧心,口干,口粘	嗳气,乏力,口苦,失眠,胃胀,胃痛,反酸,口酸	0
zy_3811644	小便黄,便溏,失眠,心烦,乏力,纳差,恶心,呕吐,烧心,反酸,口黏,口干,嗳气,胃胀,胃痛	胃胀减,反酸,口干,头晕,胃痛减,腰痛	心烦,烧心,嗳气,恶心,呕吐,纳差,失眠,小便黄,便溏,胃胀,胃痛,口黏,乏力	0
zy_3855702	寐可,纳差,口干,反酸,烧心,嗳气,胃痛	畏寒,汗多	口干,寐可,烧心,嗳气,纳差,胃痛,反酸	0
zy_3875267	便秘,失眠,乏力,纳差,口苦,口干,嗳气,恶心,烧心,反酸,胃胀,胃痛	口苦,呕吐,头痛	口干,烧心,便秘,恶心,嗳气,纳差,失眠,胃胀,胃痛,反酸,乏力	0
zy_3877525	小便黄,失眠,纳差,反酸,烧心,口干,口黏,嗳气,胃胀,胃痛	胃痛减	口干,烧心,嗳气,纳差,失眠,小便黄,胃胀,胃痛,反酸,口黏	0
zy_3891284	失眠,纳差,耳鸣,口干,咽痛,恶心,烧心,反酸,嗳气,胃痛	胃痛减	口干,烧心,恶心,嗳气,纳差,失眠,耳鸣,胃痛,反酸,咽痛	0
zy_3930144	大便干,便秘,乏力,心悸,嗳气,反酸,烧心,胃胀,胃痛	胃痛减	烧心,便秘,心悸,嗳气,胃胀,胃痛,反酸,大便干,乏力	0
zy_3930571	寐可,咳痰,周身酸痛,咽痛,胃痛	呕吐,尿急	咳痰,寐可,周身酸痛,胃痛,咽痛	0
zy_3935225	便溏,完谷不化,小便黄,失眠,纳差,烦躁,多汗,午后潮热,心悸,口干,口黏,烧心,反酸,胃胀,胃痛	腹胀,矢气,呕吐,双足麻木,失眠,多梦	口干,烧心,烦躁,心悸,多汗,纳差,完谷不化,午后潮热,便溏,小便黄,胃胀,胃痛,反酸,口黏	0
zy_394221	纳差,嗳气,口干,食后明显,胃胀,胃痛	胃胀减,胃痛减,嗳气,口干,口黏,反酸,纳差	胃胀,食后明显,胃痛	0
zy_3964468	失眠,口苦,口干,胸闷,咽堵,胃痛	胃胀减,口干,口苦,烧心	失眠,胸闷,胃痛,咽堵	0
zy_3965195	小便黄,排便不爽,失眠,纳差,口臭,口干,口黏,嗳气,胃胀,胃痛	胃痛减	口干,口臭,嗳气,纳差,失眠,小便黄,胃胀,胃痛,排便不爽,口黏	0
zy_3970086	胃痛,烧心,反酸,口臭,口干,口苦	胃胀减,口苦	口干,烧心,口臭,胃痛,反酸	0
zy_3974041	小便黄,排便不爽,失眠,纳差,嗳气,口干,胃痛,胃胀	口苦,心慌,头晕,神志清楚,胃脘不适,纳少,口干	嗳气,纳差,失眠,胃胀,小便黄,胃痛,排便不爽	0
zy_3986422	大便干,纳差,嗳气,口苦,胃胀,胃痛	胃胀减,烧心,反酸,嗳气,口干,口苦,乏力,腹胀	胃痛,胃胀,大便干,纳差	0
zy_3988201	大便干,失眠,口苦,口干,烧心,胃痛	胃胀减,胃脘怕凉,反酸	口干,烧心,口苦,失眠,胃痛,大便干	0
zy_400254	便秘,失眠,纳差,发热,头晕,乏力,全身燥热,嗳气,口苦,口干,腹痛,烧心,胃胀,胃痛	胃胀减,胃痛减,腹痛,嗳气,身燥热,乏力,头晕,胸骨后烧灼感	口干,发热,烧心,便秘,纳差,口苦,失眠,全身燥热,胃胀,胃痛	0
zy_4004962	纳差,嗳气,恶心,烧心,反酸,口干,消瘦,胃痛	胃脘不适,咽部异物感,反酸,呕吐,腹泻	口干,烧心,恶心,嗳气,纳差,胃痛,消瘦	0
zy_4005186	便溏,失眠,纳差,反酸,烧心,口黏,口干,嗳气,胃胀,胃痛	胃脘嘈杂,心烦,口臭,胃胀减,小便黄	口干,烧心,嗳气,纳差,失眠,便溏,胃胀,胃痛,反酸,口黏	0
zy_4009813	疲倦,失眠,纳差,乏力,气短,胸闷,心悸,头痛,胃胀,胃痛	胃痛减,嗳气,口苦,水肿,汗多,纳少	胸闷,疲倦,头痛,心悸,纳差,气短,失眠,胃胀,胃痛,乏力	0
zy_4022168	泄泻,失眠,纳差,口干,恶心,乏力,胃痛	胃痛减	口干,恶心,纳差,泄泻,失眠,胃痛,乏力	0
zy_4065311	便溏,背痛,烧心,胃痛,失眠,纳差,口苦,口干,胃胀	胃胀减,口苦,反酸	口干,烧心,纳差,失眠,便溏,胃胀,胃痛,背痛	0
zy_4070368	胸闷,纳差,气短,胃痛,胃胀	胃痛减,口苦	胸闷,纳差,胃胀,胃痛,气短	0
zy_4075214	便溏,失眠,口苦,口干,嗳气,胃胀,烧心,反酸,胃痛	嗳气,口干,便溏,胃胀减	烧心,口苦,失眠,胃胀,胃痛,反酸	0
zy_407650	恶心,呕吐,烧心,嗳气,胃痛	胃痛减,嗳气,烧心,头晕,乏力,恶心,呕吐	胃痛	0
zy_4079158	膝关节疼痛,排便不爽,失眠,乏力,纳差,嗳气,反酸,烧心,胃痛	胃痛减,胃胀减,胸骨后不适,背痛,口粘,肛门下坠感	烧心,膝关节疼痛,嗳气,纳差,失眠,胃痛,排便不爽,反酸,乏力	0
zy_4080848	小便黄,口干,烧心,反酸,胃痛	胃胀减,反酸,胃痛减	口干,烧心,小便黄,胃痛	0
zy_4103497	泄泻,失眠,烧心,反酸,胃痛	水肿,畏寒,乏力,呕吐,泡沫尿,便血	烧心,泄泻,失眠,胃痛,反酸	0
zy_411368	纳差,烧心,反酸,腹痛,胃痛	胃痛减,腹部不适,口苦,烧心,反酸,纳差,大便	腹痛,胃痛	0
zy_4114855	小便黄,失眠,纳差,烧心,口干,口黏,嗳气,胃胀,胃痛	口苦,反酸,胸闷,气短	口干,烧心,嗳气,纳差,失眠,小便黄,胃胀,胃痛,口黏	0
zy_4116891	排便不爽,口苦,口干,胁胀,胸痛,烧心,胃痛	胃胀减,嗳气,反酸,头晕,头痛,乏力,口干,易怒,失眠,矢气	烧心,口苦,胃痛,排便不爽,胸痛,胁胀	0
zy_4128665	便溏,失眠,纳差,反酸,烧心,口黏,口干,嗳气,胃痛	胃胀减,反酸	口干,烧心,嗳气,纳差,失眠,便溏,胃痛,口黏	0
zy_4140479	排便不爽,失眠,心烦,恶心,呕吐,烧心,反酸,口干,口黏,嗳气,乏力,纳差,胃痛	口苦	心烦,口干,烧心,恶心,嗳气,呕吐,纳差,失眠,胃痛,排便不爽,反酸,口黏,乏力	0
zy_414213	泄泻,腹胀,纳差,胃痛	胃痛减,胃胀减,纳差	泄泻,腹胀,胃痛	0
zy_4145398	反酸,烧心,乏力,气短,胸闷,善太息,嗳气,纳差,恶心,呕吐,胃胀,胃痛	胃胀减,纳少,嗳气,烧心,腹部下坠感,胃痛减,颈部不适,口干	胸闷,恶心,呕吐,纳差,气短,胃胀,善太息,胃痛,反酸,乏力	0
zy_4152357	纳差,口干,烧心,反酸,嗳气,胃痛	胃胀减,口干	烧心,嗳气,纳差,胃痛,反酸	0
zy_4159652	烧心,口干,耳鸣,嗳气,反酸,恶心,纳差,胃痛,失眠	胃脘不适,口干,乏力,小腹灼热	烧心,嗳气,恶心,纳差,失眠,耳鸣,胃痛,反酸	0
zy_4161435	失眠,眼干,口干,口黏,嗳气,乏力,纳差,胃胀,胃痛	胃胀减,耳鸣,口苦,大便干	口干,嗳气,眼干,纳差,失眠,胃胀,胃痛,口黏,乏力	0
zy_4183262	大便干,寐可,纳差,嗳气,恶心,烧心,反酸,口干,消瘦,胃胀,胃痛	反酸,心悸,口苦	口干,寐可,烧心,嗳气,恶心,纳差,胃胀,胃痛,消瘦,大便干	0
zy_4190494	消瘦,小便黄,失眠,乏力,纳差,口黏,口干,嗳气,胃胀,胃痛	呕吐,烧心	口干,嗳气,纳差,失眠,小便黄,胃胀,胃痛,消瘦,口黏,乏力	0
zy_4211838	失眠,纳差,乏力,心烦,烧心,反酸,腹痛,胃痛	胃痛减,口干,口苦,心悸,胸闷,咳嗽,咳痰,鼻塞,流涕,背部不适,尿频,尿急,尿不尽	心烦,烧心,纳差,失眠,胃痛,腹痛,反酸,乏力	0
zy_4212827	小便黄,排便不爽,失眠,纳差,口干,口黏,嗳气,胃胀,胃痛	胃痛减	口干,嗳气,纳差,失眠,小便黄,胃胀,胃痛,排便不爽,口黏	0
zy_421990	排便不爽,尿痛,失眠,纳差,口黏,口干,嗳气,胃胀,胃痛	胃胀减,胃痛减,嗳气,口干,口黏,反酸,排便不爽,纳差,小便黄	尿痛,失眠,胃胀,胃痛	0
zy_4259726	尿频,泄泻,咳嗽,口疮,失眠,心悸,乏力,口干,反酸,烧心,胃痛	胃胀减,咳嗽	尿频,口干,烧心,口疮,心悸,泄泻,失眠,胃痛,反酸,乏力	0
zy_427235	气喘,胸闷,气短,咳痰,咳嗽,乏力,嗳气,纳差,胁痛,胃痛	嗳气,乏力,咳嗽,胃脘不适	咳痰,胸闷,纳差,气喘,胁痛,胃痛,气短	0
zy_4277305	纳差,头晕,心悸,嗳气,乏力,胃痛	胃痛减,乏力,嗳气,头晕,纳差,心慌	心悸,胃痛	0
zy_4289133	小便黄,便秘,纳差,口苦,嗳气,胃胀,胃痛	胃痛减,口苦	便秘,嗳气,纳差,胃胀,小便黄,胃痛	0
zy_429131	泄泻,小便黄,失眠,纳差,口苦,口干,恶心,胃胀,胃痛,烧心	恶心,口苦,失眠,便溏,纳差	口干,烧心,泄泻,胃胀,小便黄,胃痛	0
zy_4303682	消瘦,口干,口苦,烧心,反酸,胃痛	胃胀减,口粘,口干,口苦,反酸,排便不爽	消瘦,烧心,胃痛	0
zy_4304527	小便黄,大便干,记忆力减退,头晕,失眠,纳差,气短,胸闷,难咳痰,咳痰,咳嗽,反酸,烧心,口黏,口干,嗳气,厌食,胃痛,胃胀	胃痛减,乏力	咳痰,口干,烧心,口黏,嗳气,纳差,胃痛,反酸,咳嗽,胸闷,失眠,小便黄,厌食,胃胀,记忆力减退,头晕,难咳痰,大便干,气短	0
zy_4308254	小便黄,失眠,发热,咽痛,纳差,反酸,烧心,口黏,口干,嗳气,胃胀,胃痛	神志清楚	口干,发热,烧心,口黏,嗳气,纳差,失眠,小便黄,胃胀,胃痛,反酸,咽痛	0
zy_4313127	恶心,排便不爽,嗳气,腹胀,胃痛	胃脘不适,嗳气	排便不爽,恶心,腹胀,胃痛	0
zy_4314746	便秘,失眠,纳差,口干,口苦,烧心,反酸,恶心,呕吐,嗳气,胃痛,胃胀	反酸,烧心,咽部异物感,咳嗽,口苦,胸闷	口干,便秘,恶心,嗳气,呕吐,纳差,失眠,胃胀,胃痛	0
zy_4326795	小便黄,排便不爽,耳聋,耳鸣,视物模糊,眼干,失眠,纳差,气短,胸闷,呕吐,恶心,口苦,口干,嗳气,腹胀,反酸,烧心,胃胀,胃痛	胃胀减,呕吐,反酸,口干,口苦	烧心,胸闷,嗳气,恶心,眼干,纳差,失眠,小便黄,视物模糊,腹胀,耳鸣,胃痛,胃胀,排便不爽,耳聋,气短	0
zy_432975	寐可,烧心,舌麻,口干,口苦,胃胀,胃痛	胃胀减,胃痛减,口干,口苦	寐可,舌麻,烧心,胃胀,胃痛	0
zy_4347718	便溏,小便黄,失眠,烧心,口黏,口干,乏力,纳差,嗳气,胃胀,胃痛	咳嗽,咳痰,口干,寐一般	烧心,嗳气,纳差,失眠,便溏,小便黄,胃胀,胃痛,口黏,乏力	0
zy_4348754	嗳气,胃胀,胃痛	胃痛减,口粘,乏力	嗳气,胃胀,胃痛	0
zy_43586	烧心,嗳气,呕吐,恶心,胃痛	烧心,嗳气,胃痛减	恶心,呕吐,胃痛	0
zy_4365762	小便黄,纳差,失眠,排便不爽,口干,口黏,嗳气,反酸,烧心,胃胀,胃痛	胃痛减,胃胀减,腹胀,口干,口苦,头晕,耳鸣,走路右偏,寐一般,尿频	烧心,嗳气,纳差,失眠,小便黄,胃胀,胃痛,排便不爽,反酸,口黏	0
zy_4371073	便秘,失眠,口苦,口干,腹胀,烧心,胃胀,胃痛	胃痛减	口干,烧心,便秘,口苦,失眠,胃胀,腹胀,胃痛	0
zy_4380517	便溏,失眠,纳差,反酸,烧心,口黏,口干,嗳气,胃胀,胃痛	胃痛减	口干,烧心,嗳气,纳差,失眠,便溏,胃胀,胃痛,反酸,口黏	0
zy_4403482	疲倦,失眠,胃痛	腹痛,腹胀,胃胀减,口苦,神志清楚	失眠,疲倦,胃痛	0
zy_4407039	泄泻,烧心,口干,口苦,嗳气,胃胀,胃痛	胃胀减,剑突下窜痛,烧心,嗳气,胃脘怕凉,背部不适,乏力	口干,口苦,泄泻,胃胀,胃痛	0
zy_4412123	纳差,呕吐,恶心,腹痛	胃胀减	腹痛,恶心,呕吐,纳差	0
zy_4419586	尿频,失眠,纳差,口干,反酸,胃胀,胃痛	胃胀减,乏力	尿频,口干,纳差,失眠,胃胀,胃痛,反酸	0
zy_4471753	泄泻,小便黄,排便不爽,失眠,乏力,纳差,恶心,呕吐,口黏,口苦,口干,嗳气,胃痛,胃胀	胃痛减	口干,恶心,嗳气,呕吐,纳差,泄泻,口苦,失眠,小便黄,胃胀,胃痛,排便不爽,口黏,乏力	0
zy_4474669	胃痛	胃痛减,头晕,乏力,口干,口苦,咽部不适	胃痛	0
zy_4490649	排便困难,腹胀,口干,胃胀,胃痛	口干,反酸	排便困难,胃胀,腹胀,胃痛	0
zy_4495750	胃胀,胃痛	口干,口苦,心慌	胃胀,胃痛	0
zy_4515948	失眠,纳差,发热,呕吐,恶心,烧心,反酸,胃胀,胃痛	胃胀减,纳少,噎嗝,胸骨后憋闷,胃痛减,反酸,呕吐,口干	发热,烧心,恶心,纳差,失眠,胃胀,胃痛	0
zy_4520125	失眠,纳差,口苦,烧心,嗳气,胃胀,胃痛	口干,咳痰,排便不爽,神志清楚	烧心,嗳气,纳差,口苦,失眠,胃胀,胃痛	0
zy_453329	尿痛,乏力,呕吐,恶心,反酸,烧心,纳差,胃胀,胃痛	乏力,小便黄	烧心,恶心,呕吐,纳差,胃胀,胃痛,尿痛,反酸	0
zy_4536407	尿频,大便干,失眠,心悸,喘息,咳嗽,咳痰,纳差,反酸,烧心,嗳气,胃痛,胃胀	胃胀减,胃痛减,嗳气,烧心,口干,口苦,咳嗽,咳痰,多梦	尿频,心悸,纳差,失眠,胃胀,胃痛,喘息,反酸,大便干	0
zy_4543380	便秘,失眠,乏力,纳差,口干,口苦,恶心,呕吐,烧心,反酸,嗳气,胃胀,胃痛	胃痛减,烧心,呕吐,口干,口苦,小便黄	便秘,恶心,嗳气,纳差,失眠,胃胀,胃痛,反酸,乏力	0
zy_4545834	口苦,口干,胁胀,烧心,胃痛	胃痛减	口干,烧心,口苦,胃痛,胁胀	0
zy_4559147	纳差,失眠,口干,口黏,反酸,烧心,嗳气,腹痛,胃胀,胃痛	胃胀减,反酸,汗多	口干,烧心,嗳气,纳差,失眠,胃胀,胃痛,腹痛,口黏	0
zy_4564223	小便黄,纳差,口干,口苦,心烦,烧心,胃胀,胃痛	胃痛减,胃胀减,口干,口苦	心烦,烧心,纳差,胃胀,小便黄,胃痛	0
zy_4564798	小便黄,大便干,记忆力减退,头晕,失眠,纳差,气短,胸闷,咳痰,咳嗽,烧心,反酸,口黏,口干,嗳气,厌食,乏力,胃胀,胃痛	胃痛减,反酸,胃胀减,口干,口苦	咳痰,咳嗽,烧心,胸闷,口黏,嗳气,乏力,纳差,失眠,小便黄,厌食,胃胀,记忆力减退,胃痛,头晕,大便干,气短	0
zy_4587596	小便黄,纳差,失眠,烦躁,多汗,午后潮热,心悸,恶心,呕吐,口干,口黏,烧心,反酸,胃胀,胃痛	胃脘不适,腹泻,口干,口渴	烧心,烦躁,心悸,恶心,多汗,呕吐,纳差,午后潮热,失眠,小便黄,胃胀,胃痛,反酸,口黏	0
zy_4593581	小便黄,便溏,失眠,烧心,口黏,口干,乏力,纳差,嗳气,胃痛,胃胀	肠鸣,口苦,胃胀减,反酸,口干,心烦,善太息,乏力,心慌,头晕,咽哑	烧心,嗳气,纳差,失眠,小便黄,便溏,胃胀,胃痛,口黏	0
zy_4616855	排便不爽,失眠,恶心,呕吐,纳差,烧心,反酸,口干,胃胀,胃痛	胃脘不适,胃痛减,纳少,反酸	口干,烧心,恶心,呕吐,纳差,失眠,胃胀,胃痛,排便不爽	0
zy_4634426	腹痛,耳聋,里急后重,失眠,纳差,耳鸣,头晕,眼干,口干,口黏,烧心,反酸,嗳气,胃痛	胃胀减,乏力,头痛	口干,烧心,嗳气,眼干,纳差,里急后重,失眠,耳鸣,胃痛,头晕,腹痛,耳聋,反酸,口黏	0
zy_4645383	恶心,烧心,反酸,胁痛,胁胀,纳差,口干,口苦,嗳气,胃痛,胃胀	胃痛减,纳少,吞咽困难,口粘,小便黄	口干,烧心,恶心,嗳气,纳差,口苦,胃胀,胁痛,胃痛,反酸,胁胀	0
zy_4658718	失眠,口干,口黏,嗳气,乏力,纳差,胃胀,胃痛	反酸,口苦,口粘,胃胀减,神志清楚	口干,嗳气,纳差,失眠,胃胀,胃痛,口黏,乏力	0
zy_4660496	胃胀,胃痛	胃胀减,胃痛减,口苦	胃胀,胃痛	0
zy_4660597	失眠,汗出,烦躁,口干,烧心,反酸,胃胀,胃痛	神志清楚	口干,汗出,烧心,烦躁,失眠,胃胀,胃痛,反酸	0
zy_4661902	泄泻,失眠,口苦,口干,反酸,烧心,嗳气,胃痛,胃胀	口苦,乏力,鼻塞	口干,烧心,嗳气,泄泻,失眠,胃胀,胃痛,反酸	0
zy_4667979	失眠,腹痛,胃痛	胃胀减,口干,口苦,咳嗽,矢气,乏力,排便不爽	失眠,腹痛,胃痛	0
zy_4688977	失眠,纳差,口苦,烧心,嗳气,胃胀,胃痛	胃胀减,胃痛减,嗳气,口粘,乏力,失眠,排便不爽	烧心,纳差,口苦,胃胀,胃痛	0
zy_4695582	烧心,反酸,胃胀,溏结不调,纳差,恶寒,失眠,疲倦	胃胀减,反酸,腹胀,嗳气,头晕,胸闷,气短,口干,咽干,小便黄,尿频	烧心,疲倦,恶寒,溏结不调,纳差,失眠,胃胀	0
zy_4706596	大便干,失眠,胃胀,胃痛	胃痛减,反酸,咳嗽,口干	失眠,胃胀,大便干,胃痛	0
zy_4713740	失眠,纳差,口干,口苦,嗳气,胃胀,胃痛	胃胀减,厌油腻,口粘,咳嗽,咳痰,胸闷,气短,头晕,记忆力减退,排便不爽,小便黄	口干,嗳气,纳差,口苦,失眠,胃胀,胃痛	0
zy_4728355	胸痛,矢气,胃胀,便秘,失眠,胃痛,烧心,反酸,口干,口苦,背痛,气短	胸闷,气短,乏力,矢气,胃胀减,反酸,耳鸣	胸痛,口干,烧心,便秘,口苦,失眠,胃胀,胃痛,背痛	0
zy_4754530	便溏,小便黄,失眠,恶心,呕吐,纳差,烧心,口黏,口干,乏力,胃胀,胃痛	胃痛减	口干,烧心,恶心,呕吐,纳差,失眠,便溏,小便黄,胃胀,胃痛,口黏,乏力	0
zy_4755329	小便黄,失眠,纳差,反酸,烧心,口黏,口干,嗳气,胃胀,胃痛	嗳气,口粘	口干,烧心,纳差,失眠,小便黄,胃胀,胃痛,反酸,口黏	0
zy_4765301	纳差,耳鸣,烧心,胃痛,胃胀	胃脘不适	烧心,纳差,胃胀,耳鸣,胃痛	0
zy_4775623	便溏,失眠,口干,嗳气,胃痛	腹痛,胃胀减,背部不适,口苦,纳少,失眠	口干,嗳气,便溏,胃痛	0
zy_4820742	纳差,嗳气,胃胀,胃痛	胃痛减,胃脘不适,嗳气,烧心,胃胀减,口干,呕吐,乏力,流涕	胃胀,纳差,胃痛	0
zy_4835847	胃胀,胃痛,嗳气	胃胀减,嗳气,恶心,口干,口苦,头痛,心慌,乏力	胃胀,胃痛	0
zy_4853691	胸痛,失眠,纳差,乏力,烧心,反酸,口干,口苦,胃胀,胃痛	胃痛减,腹痛,反酸,口干	烧心,口苦,纳差,失眠,胃胀,胃痛,胸痛,乏力	0
zy_486022	失眠,口臭,纳差,嗳气,胃胀,胃痛	胃胀减,嗳气,纳差,口臭	失眠,胃胀,胃痛	0
zy_4868859	失眠,心烦,尿频,大便干,口苦,口干,纳差,嗳气,烧心,胃痛,胃胀	胃痛减,口干,纳少	心烦,尿频,烧心,嗳气,口苦,纳差,失眠,胃胀,胃痛,大便干	0
zy_4872409	便溏,完谷不化,纳差,胃胀,胃痛,失眠,乏力,恶心,呕吐,口干,口黏,烧心	心烦,口干	烧心,恶心,呕吐,纳差,完谷不化,失眠,便溏,胃胀,胃痛,口黏,乏力	0
zy_4874705	失眠,纳差,口苦,烧心,嗳气,胃胀,胃痛	胃痛减,胃胀减	烧心,嗳气,纳差,口苦,失眠,胃胀,胃痛	0
zy_4876355	泄泻,排便不爽,小便黄,失眠,乏力,纳差,恶心,呕吐,烧心,反酸,口干,口苦,嗳气,胃胀,胃痛	胃痛减,嗳气,反酸	口干,烧心,恶心,呕吐,纳差,泄泻,口苦,失眠,小便黄,胃胀,胃痛,排便不爽,乏力	0
zy_4877618	纳差,反酸,烧心,胃痛	胃痛减,纳少,口粘,反酸	烧心,纳差,胃痛	0
zy_4892760	烧心,咽部堵闷,嗳气,胃痛,腹痛	口干,口苦	咽部堵闷,烧心,嗳气,胃痛,腹痛	0
zy_4897460	多梦,失眠,善太息,乏力,气短,胸闷,咳痰,咳嗽,烧心,背部烧灼感,胃胀,胃痛	胃痛减,口苦,口中异味,恶心,烦躁,乏力	咳痰,咳嗽,胸闷,烧心,背部烧灼感,多梦,失眠,胃胀,善太息,胃痛,气短	0
zy_4909673	失眠,口干,口苦,烧心,反酸,胃胀,胃痛	胃胀减,烧心,反酸,口干,小便黄	失眠,胃胀,胃痛,口苦	0
zy_4938907	小便黄,口干,烧心,反酸,胃痛	胃胀减,嗳气,腹痛,反酸,口干,口苦	烧心,小便黄,胃痛	0
zy_4944330	反酸,烧心,胃痛	胃痛减,烧心,反酸,口苦,大便	胃痛	0
zy_4950204	排便不爽,失眠,小便黄,口臭,嗳气,胃胀,胃痛	胃胀减,嗳气,小便黄	口臭,失眠,胃胀,胃痛,排便不爽	0
zy_4955478	小便黄,排便不爽,失眠,纳差,咳嗽,口黏,口干,嗳气,胃胀,胃痛	神志清楚,胃胀减	咳嗽,口干,嗳气,纳差,失眠,小便黄,胃胀,胃痛,排便不爽,口黏	0
zy_4979330	泄泻,失眠,头晕,易饥,反酸,胃痛	胃痛减,反酸	泄泻,失眠,胃痛,头晕,易饥	0
zy_4983219	排便不爽,失眠,纳差,口干,口苦,烧心,反酸,嗳气,胃胀,胃痛	胃胀减,嗳气,口粘,呕吐,小便黄,反酸,烧心,口干,口苦	纳差,失眠,胃胀,胃痛,排便不爽	0
zy_5016153	便秘,失眠,纳差,口干,口苦,胃痛	胃痛减,胃胀减,反酸,口干,口苦	便秘,失眠,胃痛,纳差	0
zy_5038894	排便不爽,小便黄,大便干,纳差,失眠,口干,口黏,嗳气,胃胀,胃痛	胃胀减,口苦	口干,嗳气,纳差,失眠,小便黄,胃胀,大便干,胃痛,排便不爽,口黏	0
zy_5039093	失眠,便秘,咳嗽,嗳气,纳差,胃胀,吞咽困难,呕吐,胃痛	反酸,乏力,吞咽困难,纳少,小便黄	咳嗽,便秘,嗳气,呕吐,纳差,失眠,胃胀,胃痛	0
zy_5046771	泄泻,呕吐,小便黄,乏力,纳差,嗳气,反酸,烧心,胃胀,胃痛	胃痛减,胃胀减,嗳气,口干,口苦,寐一般	烧心,呕吐,纳差,泄泻,小便黄,胃胀,胃痛,反酸,乏力	0
zy_5054039	小便黄,大便干,失眠,胸闷,气短,乏力,呕吐,纳差,恶心,口苦,口黏,口干,嗳气,反酸,烧心,胃胀,胃痛	腰痛,胃胀减,反酸,便溏,小便黄	口干,胸闷,烧心,恶心,嗳气,呕吐,纳差,口苦,气短,失眠,胃胀,大便干,胃痛,口黏,乏力	0
zy_5065425	便秘,失眠,纳差,反酸,口干,口黏,嗳气,烧心,胃痛	胃痛减	口干,烧心,便秘,嗳气,纳差,失眠,胃痛,反酸,口黏	0
zy_5070654	纳差,乏力,小便黄,便溏,失眠,恶心,呕吐,烧心,反酸,口干,口黏,嗳气,胃胀,胃痛	呕吐,心慌	口干,烧心,恶心,嗳气,纳差,失眠,小便黄,便溏,胃胀,胃痛,反酸,口黏,乏力	0
zy_5071892	小便黄,排便不爽,失眠,纳差,恶心,呕吐,反酸,烧心,口黏,口干,嗳气,胃胀,胃痛	胃痛减	口干,烧心,恶心,嗳气,呕吐,纳差,失眠,小便黄,胃胀,胃痛,排便不爽,反酸,口黏	0
zy_5102890	胃胀,小便黄,嗳气,胃痛	胃痛减,胃胀减,嗳气,反酸,口粘,乏力,咽干,汗多	胃胀,小便黄,胃痛	0
zy_5135396	失眠,纳差,口苦,口干,胃痛	胃痛减	口干,纳差,口苦,失眠,胃痛	0
zy_5137180	失眠,纳差,口苦,烧心,嗳气,胃胀,胃痛	纳少,反酸,口干	烧心,嗳气,纳差,口苦,失眠,胃胀,胃痛	0
zy_5157515	胃胀,小便黄,便溏,失眠,乏力,纳差,反酸,烧心,口苦,口干,嗳气,胃痛	胃胀减,嗳气,口干	烧心,口苦,纳差,失眠,胃胀,小便黄,便溏,胃痛,反酸,乏力	0
zy_5177073	失眠,纳差,口干,口苦,嗳气,烧心,反酸,胃胀,胃痛	胃痛减,反酸,烧心,口干,口粘,神志清楚	嗳气,纳差,口苦,失眠,胃胀,胃痛	0
zy_5184050	口干,口黏,泄泻,胃胀,胃痛	胃胀减,反酸,嗳气,口粘,小便黄	口干,泄泻,胃胀,胃痛,口黏	0
zy_5202610	头晕,反酸,烧心,口黏,口干,嗳气,吞咽困难,胃胀,胃痛	胃痛减,纳少,口粘,反酸,吞咽困难,小便黄	口干,烧心,嗳气,胃胀,胃痛,头晕,口黏	0
zy_5227238	失眠,乏力,纳差,烧心,反酸,口干,口苦,嗳气,胃胀,胃痛	神志清楚,胃胀减,纳少,口干,口苦	烧心,嗳气,纳差,失眠,胃胀,胃痛,反酸,乏力	0
zy_5232327	失眠,纳差,恶心,口黏,口干,烧心,胃胀,胃痛	胃胀减,口干,口苦	烧心,恶心,纳差,失眠,胃胀,胃痛,口黏	0
zy_5251846	胸闷,胃痛,小便黄,排便不爽,失眠,纳差,反酸,烧心,口黏,口干,嗳气,胃胀	乏力,呕吐	口干,胸闷,烧心,嗳气,纳差,失眠,小便黄,胃胀,胃痛,排便不爽,反酸,口黏	0
zy_5261146	便溏,腹痛,口干,口苦,胃胀	泡沫尿,水肿,畏寒	口干,口苦,便溏,胃胀,腹痛	0
zy_5270164	便溏,胃胀,胃痛,嗳气,口干,口苦,排便不爽,矢气,小便黄,失眠	胃痛减,纳少,嗳气,口粘,反酸	口干,排便不爽,口苦,失眠,便溏,胃胀,小便黄,胃痛,矢气	0
zy_5280868	嗳气,口苦,口干,反酸,烧心,胃胀,胃痛	胃胀减,呕吐,反酸,口粘,眼干,视物模糊,汗多,失眠,小便黄,尿频	口干,烧心,嗳气,口苦,胃胀,胃痛	0
zy_5289348	反酸,口苦,口干,胃胀,嗳气,胃痛	胃痛减,胃胀减,口苦	口干,嗳气,胃胀,胃痛,反酸	0
zy_5308150	小便黄,排便不爽,失眠,乏力,纳差,吞咽困难,反酸,烧心,胃胀,胃痛	反酸,口粘,口苦,呕吐	烧心,吞咽困难,纳差,失眠,小便黄,胃胀,胃痛,排便不爽,乏力	0
zy_5309282	失眠,纳差,眼干,咽干,口苦,口干,胃胀,胃痛	胃胀减,胁痛,嗳气,乏力	咽干,口干,眼干,纳差,口苦,失眠,胃胀,胃痛	0
zy_5311020	纳差,口苦,口干,嗳气,胃痛	胃胀减,乏力,胃痛减,反酸,心慌,气短	口干,嗳气,纳差,口苦,胃痛	0
zy_5327818	泄泻,失眠,反酸,烧心,胃痛,腹胀	胃痛减,嗳气,反酸,口苦,咳嗽,咳痰,胃脘怕凉,乏力	烧心,泄泻,失眠,腹胀,胃痛	0
zy_537778	便溏,失眠,嗳气,胃胀,胃痛	胃胀减,胃痛减	嗳气,失眠,胃胀,便溏,胃痛	0
zy_552243	泄泻,口酸,口苦,腹胀,嗳气,胃痛	胃痛减,嗳气,口酸,便溏,胃胀减	泄泻,胃痛,腹胀,口苦	0
zy_590425	恶心,口苦,嗳气,胃胀,胃痛	嗳气,口苦,反酸,恶心,胃痛减	胃胀,胃痛	0
zy_593487	口苦,反酸,烧心,胃痛	胃痛减,烧心,反酸,口苦	胃痛	0
zy_598670	泄泻,失眠,纳差,胸闷,气短,心悸,多汗,乏力,胃痛	乏力,汗出,心悸,胸闷,大便	多汗,纳差,泄泻,失眠,胃痛,气短	0
zy_6005189	排便不爽,纳差,嗳气,胃胀,胃痛	胃脘不适,反酸,呕吐,头晕,尿频	嗳气,纳差,胃胀,胃痛,排便不爽	0
zy_6043633	反酸,烧心,胃痛,胃胀,嗳气,口干,口黏,纳差,失眠,排便不爽,小便黄	反酸,胃胀减,神志清楚,肛门下坠感	口干,烧心,嗳气,纳差,失眠,胃胀,小便黄,胃痛,排便不爽,口黏	0
zy_6052428	纳差,失眠,腹痛,便溏,胃胀,胃痛,烧心,反酸,消瘦	胃胀减,反酸,纳少,嗳气,背部不适	烧心,纳差,失眠,胃胀,便溏,胃痛,腹痛,消瘦	0
zy_6057020	失眠,尿频,矢气,便溏,纳差,口干,嗳气,反酸,烧心,胃痛,胃胀	胃胀减	尿频,口干,烧心,嗳气,纳差,失眠,便溏,胃胀,胃痛,矢气,反酸	0
zy_6090891	口苦,大便干,失眠,乏力,纳差,口干,恶心,呕吐,反酸,烧心,嗳气,胃痛,胃胀	胃痛减,胃胀减,嗳气,善太息	口干,烧心,恶心,呕吐,纳差,口苦,失眠,胃胀,胃痛,反酸,大便干,乏力	0
zy_6118273	小便黄,下肢冰凉,疲倦,失眠,嗳气,乏力,头蒙,汗出,心悸,胁痛	胃胀减,排便不爽	疲倦,汗出,头蒙,嗳气,心悸,失眠,小便黄,胁痛,下肢冰凉,乏力	0
zy_613244	泄泻,失眠,乏力,纳差,口黏,口干,嗳气,反酸,烧心,胃胀,胃痛	胃胀减,胃痛减,烧心,反酸,嗳气,口干,口黏,乏力,纳差	泄泻,失眠,胃胀,胃痛	0
zy_613668	多寐,纳差,胸闷,嗳气,胃胀,胃痛	胃胀减,嗳气,多寐,纳差	胸闷,胃胀,胃痛	0
zy_6228579	小便黄,乏力,纳差,大便干,恶心,呕吐,嗳气,反酸,烧心,胃胀,胃痛	胃痛减,纳少,口干,反酸,小便黄	烧心,嗳气,恶心,呕吐,纳差,胃胀,胃痛,大便干,乏力	0
zy_6255546	泄泻,失眠,乏力,纳差,反酸,烧心,口干,嗳气,胃胀,胃痛	纳少,胃胀减,胸闷,反酸,咳嗽,咳痰,口苦,口涩,神志清楚,消瘦,胃脘不适,胃痛减,呕吐	口干,烧心,嗳气,纳差,泄泻,失眠,胃胀,胃痛,乏力	0
zy_6274013	心烦,失眠,纳差,口苦,烧心,嗳气,胃胀,胃痛	胃痛减,胃胀减,反酸,烧心,口苦	心烦,嗳气,纳差,失眠,胃胀,胃痛	0
zy_6282794	疲倦,失眠,小便黄,下肢冰凉,口苦,嗳气,乏力,头晕,胸闷,气短,胁胀,胃胀,胃痛	呕吐,咳痰,头晕,耳聋,胸闷,肛门下坠感,腹胀,肠鸣	疲倦,嗳气,乏力,口苦,失眠,小便黄,胃胀,下肢冰凉,胃痛,胁胀,气短	0
zy_6469881	便秘,失眠,乏力,纳差,口苦,口干,嗳气,恶心,呕吐,反酸,烧心,胃痛,胃胀	胃痛减	口干,烧心,便秘,嗳气,恶心,呕吐,口苦,纳差,失眠,胃胀,胃痛,反酸,乏力	0
zy_6518486	排便不爽,失眠,口干,口黏,嗳气,乏力,纳差,恶心,呕吐,烧心,反酸,胃胀,胃痛	胃胀减,纳少,胃脘怕凉,心烦,口苦	口干,烧心,嗳气,恶心,呕吐,纳差,失眠,胃胀,胃痛,排便不爽,反酸,口黏,乏力	0
zy_6541029	泄泻,寐可,纳差,口干,口苦,反酸,烧心,嗳气,胃胀,胃痛	胃痛减,胃胀减,口干,乏力,心烦,汗多,寐一般,尿频	寐可,烧心,嗳气,口苦,泄泻,纳差,胃胀,胃痛,反酸	0
zy_654136	排便不爽,心悸,胸闷,气短,头晕,头痛,恶心,口干,胃脘嘈杂,胃痛,胃胀	胃脘不适	口干,胸闷,头痛,心悸,恶心,头晕,胃脘嘈杂,胃胀,胃痛,排便不爽,气短	0
zy_6545346	胃胀,胃痛,恶寒,乏力,口臭,失眠,便溏	胃胀减,纳少,嗳气,腰痛	口臭,恶寒,失眠,便溏,胃胀,胃痛,乏力	0
zy_6729871	小便黄,便溏,失眠,口黏,口干,嗳气,反酸,呕吐,恶心,烧心,乏力,纳差,腹痛,胃痛,胃胀	神志清楚,咳嗽,咳痰,恶心,呕吐	口干,烧心,嗳气,纳差,失眠,小便黄,便溏,胃胀,胃痛,腹痛,反酸,口黏,乏力	0
zy_684371	口干,纳差,反酸,胃痛	胃痛减,咽干,反酸	口干,纳差,胃痛	0
zy_707415	便秘,尿频,失眠,纳差,心悸,口苦,口干,反酸,烧心,呕吐,恶心,胃胀,胃痛	头晕,纳差,梦多	尿频,口干,烧心,便秘,心悸,恶心,呕吐,口苦,失眠,胃胀,胃痛,反酸	0
zy_717040	失眠,烧心,反酸,口干,口黏,胃胀,胃痛	胃胀减,胃痛减,口黏	口干,烧心,失眠,胃胀,胃痛,反酸	0
zy_718	口苦,口干,头晕,嗳气,烧心,胃痛	烧心,嗳气,头晕,口干,口苦	胃痛	0
zy_7343429	排便不爽,失眠,口臭,乏力,恶寒,恶心,胃胀,胃痛	胸骨后烧灼感	口臭,恶寒,恶心,失眠,胃胀,胃痛,排便不爽,乏力	0
zy_7351678	失眠,尿频,便溏,腹痛,乏力,头晕,咽部堵闷,口苦,恶心,纳差,烧心,反酸,嗳气,胃胀,胃痛	胃胀减,嗳气,口干,乏力,心烦	咽部堵闷,尿频,烧心,恶心,口苦,纳差,失眠,便溏,胃胀,胃痛,头晕,腹痛,反酸	0
zy_776448	失眠,纳差,呕吐,反酸,腹痛,胃胀	烧心,呕吐,咳嗽	纳差,失眠,胃胀,腹痛,反酸	0
zy_77672	纳差,反酸,矢气,腿酸,心悸,周身不适,心烦,失眠,嗳气,口干,口苦,胃痛	胃痛减,反酸,口干,口苦,口黏,嗳气,心悸,腿酸,矢气,纳差	周身不适,心烦,失眠,胃痛	0
zy_7779874	口干,口苦,烧心,反酸,胃痛	胃胀减,咽堵,咽痛,反酸,烧心,恶心,呕吐,嗳气,口干,口苦,口中异味,头痛,头晕,胃痛减,失眠,多梦,神志清楚	胃痛	0
zy_7783412	口干,口苦,反酸,烧心	胃胀减,口干	烧心,反酸,口苦	0
zy_782916	大便干,纳差,乏力,烧心,喜弯腰,胃痛	乏力,大便干,纳差	喜弯腰,烧心,胃痛	0
zy_784198	大便干,消瘦,失眠,纳差,恶心,口苦,口干,烧心,反酸,腹胀,胃痛	胃痛减,胃胀减,反酸,烧心,口干,口苦,恶心,纳差,失眠	消瘦,腹胀,大便干,胃痛	0
zy_7930061	便秘,失眠,纳差,肠鸣,嗳气,胸痛,烧心,反酸,胃胀,胃痛	胃胀减,口苦,口粘	胸痛,烧心,肠鸣,便秘,嗳气,纳差,失眠,胃胀,胃痛,反酸	0
zy_801203	大便干,黑便,乏力,恶心,烧心,嗳气,胃胀	胃胀减,嗳气,烧心,恶心,乏力,大便干	黑便,胃胀	0
zy_814564	便秘,失眠,纳差,腹部怕凉,口干,口苦,胃胀,胃痛	胃胀减,胃痛减,口干,口苦,反酸	便秘,纳差,失眠,胃胀,胃痛,腹部怕凉	0
zy_816919	黑便,胃痛,烧心,胃胀	胃胀减,口苦,烧心,黑便	胃胀,胃痛	0
zy_818569	便溏,失眠,恶心,口苦,口干,嗳气,胃痛	胃痛减,嗳气,口干,口苦,反酸,恶心,便溏	失眠,胃痛	0
zy_826595	腹胀,烧心,胃痛	胃痛减,烧心,口苦	腹胀,胃痛	0
zy_89424	口苦,纳差,泄泻,失眠,腰痛,胃胀,胃痛	胃胀减,胃痛减,反酸,口苦,纳差,腰酸,腰痛,大便,疲乏	泄泻,失眠,胃胀,胃痛	0
zy_910	排便不爽,失眠,纳差,口干,口黏,嗳气,胃胀,胃痛	胃胀减,嗳气,口干,口苦	纳差,失眠,胃胀,胃痛,排便不爽,口黏	0
zy_913375	便秘,失眠,纳差,恶心,尿痛,排便不爽,胃痛,胃胀,口黏,嗳气,口干	胃胀减,嗳气,口干,口黏,反酸,恶心,排便不爽,纳差	便秘,失眠,胃胀,胃痛,尿痛	0
zy_93223	便秘,口干,口黏,胃痛,咽痛,咳嗽,发热	胃痛减,发热,咳嗽,口干,口黏,反酸,大便干,咽痛	便秘,胃痛	0
zy_946625	失眠,纳差,气短,胸闷,头晕,恶心,反酸,背部烧灼感,胃胀,胃痛	胃痛减,反酸,恶心,头晕,胸闷,气短,纳差	背部烧灼感,失眠,胃胀,胃痛	0
zy_95290	背部不适,失眠,口苦,口干,烧心,反酸,胃痛	胃痛减,反酸,烧心,口干,口苦	失眠,背部不适,胃痛	0
zy_978510	纳差,口苦,胃胀,胃痛	便秘	口苦,纳差,胃胀,胃痛	0
zy_983490	消瘦,上肢麻木,胃胀,泄泻,失眠,腰痛,头晕,纳差,口干,口苦,嗳气,烧心,反酸,胃痛	胃痛减,胃胀减,烧心,反酸,嗳气,口干,口苦,纳差,头晕,腰痛,肢体发麻	泄泻,失眠,胃胀,胃痛,消瘦,上肢麻木	0
zy_998131	溏结不调,失眠,纳差,口苦,胃胀,胃痛	口苦,咳嗽,咳痰	溏结不调,纳差,失眠,胃胀,胃痛	0
zy_1006282	腰痛,纳差,胃胀,胃痛	胃胀减,胃痛减,反酸,口苦,纳差,腰酸,腰痛,大便,疲乏	胃胀,胃痛	3
zy_1034117	失眠,气短,胸闷,烦躁,乏力,腰酸,口苦,胃痛	胃痛减,反酸,口苦,腰酸,乏力,心烦,胸闷,气短,失眠	烦躁,胃痛	3
zy_1034761	失眠,嗳气,胃痛	失眠	嗳气,胃痛	3
zy_1098123	腹痛,心烦,乏力,气短,胸闷,嗳气,胃脘怕凉,口臭,胃胀,胃痛	嗳气,气短,心烦,胸闷,乏力	口臭,胃脘怕凉,胃胀,胃痛,腹痛	3
zy_10993	纳差,心悸,头晕,恶心,咽堵,嗳气,胃胀	胃胀减,嗳气,咽堵,恶心,头晕,心悸,纳差	胃胀	3
zy_1120263	小便灼热,失眠,纳差,恶心,口苦,口干,烧心,胃痛,胃胀	胃胀减,胃痛减,烧心,口干,口苦,恶心,呕吐,失眠,小便灼热,纳差	胃胀,胃痛	3
zy_1120737	大便干,口干,烧心,反酸,胃痛	胃胀减,呕吐,口干	烧心,反酸,大便干,胃痛	3
zy_1140811	便秘,失眠,纳差,嗳气,口干,烧心,反酸,胃胀,胃痛	胃胀减,胃痛减,烧心,反酸,嗳气,口干,纳差	便秘,失眠,胃胀,胃痛	3
zy_1140900	失眠,纳差,胸闷,气短,心悸,嗳气,口干,烧心,反酸,胃胀,胃痛	胃胀减,胃痛减,烧心,反酸,口干,胸闷,纳差,心慌	心悸,嗳气,失眠,胃胀,胃痛,气短	3
zy_1142900	大便干,纳差,胃痛,胃胀	胃胀减,胃痛减,口苦,反酸,大便干,纳差	胃胀,胃痛	3
zy_1144390	关节疼痛,排便不爽,失眠,易饥,纳差,胃痛	胃痛减,反酸,呕吐,失眠,乏力,排便不爽	胃痛,关节疼痛,易饥,纳差	3
zy_1157226	腰痛,纳差,胃胀,胃痛	胃胀减,胃痛减,反酸,口苦,腰酸,腰痛,疲乏	胃胀,纳差,胃痛	3
zy_1162439	下肢发麻,泄泻,失眠,纳差,消瘦,乏力,口干,口苦,嗳气,气短,心悸,胃痛	气短,嗳气,口干,口苦,乏力,消瘦,失眠,便溏,肢体发麻,纳差	泄泻,心悸,下肢发麻,胃痛	3
zy_1171275	排便不爽,泄泻,纳差,失眠,口黏,口干,胃脘嘈杂,嗳气,胃胀,胃痛	胃脘嘈杂,鼻塞,流涕,口干,咽痛,排便不爽	嗳气,纳差,泄泻,失眠,胃胀,胃痛,口黏	3
zy_1172992	失眠,纳差,恶心,心烦,口干,口苦,胁肋不适,反酸,烧心,胃胀,胃痛	胃胀减,胃痛减,反酸,口干,口苦,心烦,恶心,烧心,纳差	失眠,胃胀,胃痛,胁肋不适	3
zy_117362	胃胀,尿痛,排便不爽,失眠,纳差,烧心,反酸,嗳气,口干,口苦,胃痛	胃胀减,胃痛减,嗳气,口干,口苦,烧心,反酸,排便不爽,纳差,小便黄	尿痛,失眠,胃胀,胃痛	3
zy_1208797	胃痛,头晕,腰痛	胃痛减,反酸,腰痛,头晕	胃痛	3
zy_1218341	失眠,咽部不适,头晕,乏力,嗳气,胃胀,胃痛	胃胀减,胃痛减,嗳气,反酸,口苦,气短,乏力,咽部不适,失眠,便溏	头晕,胃胀,胃痛	3
zy_1220877	便溏,失眠,纳差,烧心,反酸,口干,口黏,嗳气,胃胀,胃痛,腹痛	胃胀减,胃痛减,口干,口黏,烧心,反酸,便溏,嗳气,纳差	失眠,胃胀,腹痛,胃痛	3
zy_1238153	大便干,失眠,纳差,气短,反酸,胃痛	胃痛减,反酸,呕吐,气短,纳差	失眠,大便干,胃痛	3
zy_1266733	失眠,咽部异物感,口干,口苦,纳差,反酸,烧心,胃胀,胃痛	胃胀减,口干,口苦,咽部异物感,胃痛减	烧心,纳差,失眠,胃胀,胃痛,反酸	3
zy_1288762	寐可,胸闷,气短,咽堵,口酸,嗳气,胃胀,胃痛	胃胀减,胃痛减,嗳气,口酸,口苦,咽堵,胸闷,大便	胃痛,寐可,胃胀,气短	3
zy_1291750	失眠,便溏,疲倦,纳差,反酸,烧心,口苦,口干,嗳气,胃痛,胃胀	胃胀减,口干,烧心,反酸,便溏,嗳气	疲倦,口苦,纳差,失眠,胃胀,胃痛	3
zy_1306680	便溏,失眠,烧心,反酸,口干,口苦,嗳气,胃胀,胃痛	胃胀减,嗳气,口干,口苦,烧心,反酸,大便	失眠,便溏,胃胀,胃痛	3
zy_1355359	胃胀,胃痛,纳差,失眠,尿痛,排便不爽,头晕,嗳气,口干	胃胀减,烧心	尿痛,口干,嗳气,头晕,纳差,失眠,胃胀,胃痛,排便不爽	3
zy_1365018	大便干,失眠,纳差,乏力,嗳气,口干,口苦,胸闷,气短,心悸,胃痛	胃痛减,胸闷,烧心,反酸,嗳气,乏力,失眠,大便干,心慌,口干,纳差	心悸,胃痛,气短,口苦	3
zy_1369425	乏力,大便干,失眠,心烦,口干,口苦,纳差,胃痛	胃痛减,乏力,口苦,失眠,大便干,纳差	心烦,口干,胃痛	3
zy_1415	纳差,背痛,头晕,乏力,口干,腹胀,胃痛	胃脘不适	口干,纳差,腹胀,胃痛,头晕,背痛,乏力	3
zy_1464096	情绪不稳,便溏,失眠,口干,反酸,烧心,嗳气,胃胀,胃痛	胃痛减,烧心,反酸,口干,呕吐,失眠,便溏	胃痛,嗳气,胃胀,情绪不稳	3
zy_1464163	皮肤擦伤,腰痛,纳差,口苦,口干,反酸,烧心,乏力,胃胀,胃痛	胃胀减,胃痛减,烧心,反酸,口干,口苦,纳差,腰酸,腰痛	皮肤擦伤,胃胀,乏力,胃痛	3
zy_1497607	失眠,脐周痛,口臭,反酸,烧心,胃痛	胃胀减,烧心,反酸,脐周痛,口中异味	失眠,口臭,胃痛	3
zy_1504922	寐可,嗳气,胃痛	胃痛减,嗳气,口苦,反酸	寐可,胃痛	3
zy_1514302	便溏,腹痛,口苦,口干,嗳气,胃胀,胃痛	嗳气,反酸,口干,口苦,腹痛,便溏,胃胀减	胃胀,胃痛	3
zy_1523808	烧心,纳差,呕吐,嗳气,胃胀,胃痛	烧心,胃脘不适	嗳气,呕吐,纳差,胃胀,胃痛	3
zy_1558058	失眠,胸闷,气短,口干,口苦,乏力,烧心,反酸,胃痛	胃痛减,烧心,反酸,乏力,口干,口苦,胸闷,气短	失眠,胃痛	3
zy_1595066	嗳气,胃痛	嗳气,口苦,反酸,气短,尿频	胃痛	3
zy_1596918	失眠,乏力,腰痛,纳差,口苦,口干,反酸,烧心,胃胀,胃痛	胃胀减,胃痛减,反酸,口干,口苦,纳差,腰酸,腰痛,乏力,烧心	失眠,胃胀,胃痛	3
zy_1603802	胁胀,胃痛	反酸,口苦,胃脘不适	胁胀,胃痛	3
zy_1610433	腰酸,脐周痛,胃痛,纳差,口干,反酸,烧心	胃痛减,反酸,脐周痛,口干,烧心,腰酸	胃痛,纳差	3
zy_1610751	纳差,疲倦,心悸,胸闷,气短,咽痛,咳痰,咳嗽,口苦,口干,反酸,烧心,胃痛	胃痛减,反酸,头痛,咳嗽,流涕	咳痰,口干,胸闷,疲倦,烧心,心悸,纳差,口苦,胃痛,咽痛,气短	3
zy_1649126	嗳气,反酸,烧心,胃胀,胃痛	胃胀减,烧心,反酸,呕吐,嗳气,大便干	胃胀,胃痛	3
zy_1657254	心悸,胸闷,气短,嗳气,反酸,烧心,胃胀,胃痛,口苦	胃胀减,烧心,反酸,嗳气,口苦,胸闷,心慌	心悸,胃胀,气短,胃痛	3
zy_1657430	便溏,失眠,口苦,口干,背痛,嗳气,烧心,反酸,胃痛	胃痛减,烧心,嗳气,口干,口苦,便溏,反酸	失眠,背痛,胃痛	3
zy_1660722	胁痛,恶心,嗳气,背痛,胸闷,气短,烧心,反酸,口干,口苦,胃痛	口苦,气短,胸骨后烧灼感,口干,胸闷	烧心,嗳气,恶心,背痛,胁痛,胃痛,反酸	3
zy_1668447	大便干,失眠,烧心,反酸,口干,口苦,嗳气,胃胀,胃痛	大便干	口干,烧心,嗳气,口苦,失眠,胃胀,胃痛,反酸	3
zy_1680544	失眠,纳差,恶心,口干,口苦,烧心,反酸,胃胀,胃痛	胃胀减,胃痛减,烧心,反酸,口干,口苦,恶心,失眠,纳差	胃胀,胃痛	3
zy_1707143	腹痛,便秘,纳差,嗳气,烧心,反酸,胃胀,胃痛	胃痛减,反酸,嗳气,口疮,大便干,烧心	便秘,纳差,胃胀,胃痛,腹痛	3
zy_1707682	失眠,纳差,口苦,口干,反酸,烧心,胃痛	胃胀减,嗳气,口干,口苦,纳差	失眠,烧心,反酸,胃痛	3
zy_1708998	泄泻,咽堵,口酸,烧心,反酸,胃痛	胃痛减,烧心,反酸,口酸,咽堵,口干,呕吐,便溏	泄泻,胃痛	3
zy_1771763	失眠,乏力,腰痛,纳差,口干,口苦,烧心,反酸,胃胀,胃痛	胃胀减,胃痛减,烧心,反酸,口干,口苦,腰酸,腰痛,乏力,排便不爽,纳差	失眠,胃胀,胃痛	3
zy_1773364	尿痛,排便不爽,失眠,纳差,口黏,口干,嗳气,胃胀	胃痛减,嗳气,口干,口黏,反酸	排便不爽,纳差,失眠,胃胀,尿痛	3
zy_1775651	消瘦,便秘,烧心,胃痛,胃胀,口干,口苦,心烦,纳差,嗳气,失眠	胃痛减	心烦,口干,烧心,便秘,嗳气,口苦,纳差,失眠,胃胀,胃痛,消瘦	3
zy_1784659	胃胀,胃脘怕凉,胃痛	反酸	胃胀,胃脘怕凉,胃痛	3
zy_1827	失眠,反酸,烧心,嗳气,胃胀,胃痛	胃脘不适	烧心,嗳气,失眠,胃胀,胃痛,反酸	3
zy_183893	口干,口苦,咳嗽,纳差,嗳气,进食哽噎感,胃痛	胃痛减,咳嗽,口干,口苦,嗳气,纳差,颈项活动不利,头晕	胃痛,进食哽噎感	3
zy_1860656	失眠,纳差,口干,反酸,烧心,嗳气,胃胀,胃痛	胃胀减,嗳气,烧心,反酸,口干,失眠,纳差	胃胀,胃痛	3
zy_186869	小便无力,失眠,口干,背部发冷,胃脘怕凉,胃胀,胃痛	反酸,小便无力,背冷,口干	失眠,胃脘怕凉,胃胀,胃痛,背部发冷	3
zy_187061	左侧肢体活动不利,尿痛,排便不爽,失眠,纳差,心烦,口干,口黏,嗳气,胃胀,胃痛	嗳气,口干,口黏,反酸,心烦,胃胀减,小便黄,乏力,肢体活动不利	尿痛,纳差,失眠,左侧肢体活动不利,胃胀,胃痛,排便不爽	3
zy_1871955	四肢肿胀,失眠,反酸,烧心,心烦,口黏,口干,嗳气,咳痰,咳嗽,发热,胃胀,胃痛	胃胀减,胃痛减,发热,咳嗽,咳痰,排便不爽,嗳气,口干,口黏,烧心,反酸	心烦,四肢肿胀,失眠,胃胀,胃痛	3
zy_1881778	气短,胸闷,咽部不适,口黏,口苦,口干,反酸,烧心,胃痛	胃痛减,烧心,反酸,口干,胸闷,气短,大便干,口苦	口黏,咽部不适,胃痛	3
zy_1882152	胃痛,背痛	胃痛减,头晕	背痛,胃痛	3
zy_1885025	小便黄,便秘,口干,咳白痰,咳痰,咳嗽,恶心,嗳气,烧心,胃胀,胃痛	嗳气,大便干,烧心,咳嗽,口干,小便黄	咳痰,便秘,恶心,咳白痰,胃胀,胃痛	3
zy_1918633	排便不爽,失眠,乏力,腰痛,纳差,口干,口苦,烧心,反酸,胃胀,胃痛	胃胀减,胃痛减,烧心,反酸,口干,口苦,腰酸,腰痛,乏力,排便不爽,纳差	失眠,胃胀,胃痛	3
zy_1933099	便溏,胃痛,失眠,纳差,乏力,恶心,口苦,嗳气,反酸,烧心	嗳气,口苦,呕吐,乏力	烧心,恶心,纳差,失眠,便溏,胃痛,反酸	3
zy_1942743	泄泻,失眠,气短,心悸,口苦,口干,嗳气,胃胀,烧心,反酸,胃痛	胃胀减,嗳气,口干,口苦,气短,失眠,心慌	烧心,心悸,泄泻,胃胀,胃痛,反酸	3
zy_1942960	小便不畅,失眠,胃胀,乏力,胃痛	胃胀减,口干,口苦,便溏,纳差	失眠,胃胀,胃痛,小便不畅,乏力	3
zy_1943801	胸闷,气短,胸痛,视物模糊,恶心,口苦,口干,反酸,嗳气,烧心,胃痛	胃痛减,烧心,口干,口苦,呕吐,胁痛,胸痛,腹痛	胸闷,嗳气,恶心,视物模糊,胃痛,反酸,气短	3
zy_1959040	口苦,泄泻,失眠,纳差,嗳气,反酸,烧心,胃痛	反酸,嗳气,大便	烧心,口苦,泄泻,纳差,失眠,胃痛	3
zy_1967883	大便干,纳差,嗳气,反酸,烧心,胁痛,胃痛	胃痛减,胁痛,烧心,反酸,嗳气,大便干,纳差	胃痛	3
zy_1992238	胁痛,泄泻,头晕,失眠,纳差,烧心,反酸,口干,咽堵,腹胀,嗳气,胃痛	胃痛减,口干,烧心,反酸,呕吐,失眠,头晕,便溏,嗳气,胃胀减,纳差	泄泻,腹胀,胁痛,胃痛,咽堵	3
zy_1995739	背痛,口干,口苦,胃痛	胃痛减,口苦,反酸,失眠,口干,后背不适	背痛,胃痛	3
zy_2008884	心悸,咳黑痰,咳嗽,黑便,咳痰,口干,口苦,胸闷,气短,胃痛,纳差	胃痛减,口干,口苦,心悸,胸闷,咳嗽,咳痰,反酸,纳差	黑便,咳黑痰,气短,胃痛	3
zy_20291	便溏,口干,烧心,反酸,胃胀,胃痛	胃胀减,胃痛减,烧心,反酸,口干,排便无力	便溏,胃胀,胃痛	3
zy_2048584	纳差,嗳气,口干,口苦,烧心,反酸,胃胀,胃痛	胃痛减,烧心,反酸,口干,口苦,嗳气,纳差	胃胀,胃痛	3
zy_2066420	失眠,纳差,腰酸,头痛,舌痛,胸痛,胸闷,气短,恶心,嗳气,胃痛	胃痛减,恶心,胸闷,嗳气	舌痛,头痛,纳差,失眠,腰酸,胃痛,胸痛,气短	3
zy_2079923	小便黄,便溏,寐可,腹痛,呕吐,烧心,反酸,胃痛	烧心,咳痰,胃脘不适,梦多	寐可,呕吐,小便黄,便溏,胃痛,腹痛,反酸	3
zy_2104039	排便不爽,失眠,乏力,腰痛,纳差,口干,口苦,烧心,反酸,胃胀,胃痛	胃胀减,胃痛减,反酸,口干,口苦	烧心,腰痛,纳差,失眠,胃胀,胃痛,排便不爽,乏力	3
zy_2124474	尿痛,排便不爽,失眠,纳差,口黏,口干,嗳气,胃痛,胃胀	胃胀减,胃痛减,嗳气,口干,口黏,反酸,排便不爽,纳差,小便黄	尿痛,失眠,胃胀,胃痛	3
zy_2152926	尿频,失眠,关节疼痛,口苦,腹胀,胃痛	胃痛减,嗳气,失眠,小便,胃胀减	尿频,口苦,腹胀,关节疼痛,胃痛	3
zy_2163331	恶心,胃痛,纳差,失眠	胃胀减,呃逆	失眠,恶心,胃痛,纳差	3
zy_2180197	心烦,失眠,嗳气,烧心,胃痛	烧心,嗳气,口苦,呕吐,心烦	失眠,胃痛	3
zy_220034	大便干,失眠,纳差,口苦,口酸,嗳气,胃胀,胃痛	嗳气,反酸,咽痛,口苦,纳差	失眠,胃胀,胃痛,大便干,口酸	3
zy_2203105	排便不爽,失眠,纳差,咽痒,烧心,反酸,口干,口黏,嗳气,胃胀,胃痛	胃胀减,胃痛减,咳嗽,咳痰,嗳气,口干,口黏,烧心,反酸,排便不爽,纳差	失眠,咽痒,胃胀,胃痛	3
zy_2229565	胸闷,气短,嗳气,呕吐,胃痛	嗳气,反酸,口苦,便溏,胃脘不适,纳差	胸闷,呕吐,气短,胃痛	3
zy_2245649	消瘦,便溏,尿频,排气少,失眠,纳差,气短,心悸,胸闷,头痛,头晕,腹痛,口苦,口干,反酸,烧心,胃痛	胃痛减,烧心,反酸,口干,口苦,胸闷,气短,失眠,便溏,排气少,头晕,心慌,纳差	尿频,头痛,心悸,胃痛,腹痛,消瘦	3
zy_2249429	失眠,纳差,肠鸣,嗳气,胃痛,胃胀	胃胀减,胃痛减,嗳气,反酸,肠鸣,纳差	失眠,胃胀,胃痛	3
zy_2260685	大便干,泄泻,发热,失眠,纳差,胸闷,气短,上肢麻木,头晕,颈部不适,咳痰,咳黄痰,咳嗽,咽痛,反酸,烧心,呕吐,恶心,胃痛	烧心,反酸,发热,咽痛,咳嗽,咳黄痰,颈部不适,头晕,肢体发麻	咳痰,胸闷,恶心,呕吐,纳差,泄泻,失眠,胃痛,上肢麻木,大便干,气短	3
zy_2296423	泄泻,肛门下坠感,失眠,乏力,腰痛,腰酸,纳差,口苦,口干,烧心,反酸,胃胀,胃痛	胃胀减,胃痛减,烧心,反酸,口干,口苦,腰酸,腰痛,乏力,纳差	肛门下坠感,泄泻,失眠,胃胀,胃痛	3
zy_2302696	泄泻,失眠,纳差,气短,心悸,胸闷,心痛,头痛,头晕,烧心,胃痛,胃胀	胃胀减,胃痛减,烧心,大便干,头晕	胸闷,头痛,心悸,纳差,泄泻,失眠,胃胀,心痛,胃痛,气短	3
zy_2320178	胃胀,大便干,失眠,纳差,口苦,口干,嗳气,胃痛	胃胀减,胃痛减,嗳气,口干,口苦,纳差	失眠,胃胀,大便干,胃痛	3
zy_2363781	排便不爽,失眠,纳差,烧心,反酸,嗳气,口干,胃胀,胃痛	胃胀减,胃痛减,嗳气,口干,口黏,烧心,反酸,排便不爽,纳差,小便黄	失眠,胃胀,胃痛	3
zy_2381	寐可,纳差,胃痛	胃痛减,反酸,小便,纳差	寐可,胃痛	3
zy_2387449	头晕,纳差,泄泻,口苦,口干,胃痛	胃痛减	口干,纳差,泄泻,口苦,胃痛,头晕	3
zy_2417353	失眠,纳差,胸闷,气短,嗳气,呕吐,胃痛	口干,胃胀减,胃痛减	胸闷,嗳气,呕吐,纳差,失眠,胃痛,气短	3
zy_243047	失眠,黑便,纳差,胃胀,烧心,嗳气,胃痛	胃胀减,气短	烧心,嗳气,纳差,失眠,胃胀,胃痛,黑便	3
zy_2436955	纳差,失眠,尿痛,排便不爽,嗳气,口干,胃痛,胃胀	胃脘嘈杂,心烦,口臭,胃胀减,小便黄	尿痛,口干,嗳气,纳差,失眠,胃胀,胃痛,排便不爽	3
zy_2437276	便溏,失眠,口黏,口干,嗳气,胃痛,胃胀	口干,口黏,反酸,便溏,嗳气,纳差	失眠,胃胀,胃痛	3
zy_2441860	泄泻,失眠,乏力,腰痛,纳差,口干,口苦,烧心,反酸,胃胀,胃痛	胃胀减,胃痛减,反酸,口干,口苦,乏力	烧心,腰痛,纳差,泄泻,失眠,胃胀,胃痛	3
zy_246135	口臭,嗳气,胃胀,胃痛	胃胀减,胃痛减,嗳气,反酸,肠鸣,口中异味	胃胀,口臭,胃痛	3
zy_246393	纳差,嗳气,口干,口苦,呕吐,恶心,胃胀,胃痛	口干,口苦,嗳气,反酸	恶心,呕吐,纳差,胃胀,胃痛	3
zy_2468536	胸闷,气短,咽部不适,口黏,口苦,口干,反酸,烧心,胃痛	胃痛减,烧心,反酸,口干,胸闷,气短,大便干,口苦	口黏,咽部不适,胃痛	3
zy_2468639	失眠,纳差,心烦,口干,口苦,反酸,烧心,胃痛	烧心,反酸,口干,口苦,心烦,纳差	失眠,胃痛	3
zy_247365	失眠,纳差,口臭,反食,嗳气,胃痛	嗳气,反食,反酸,口苦,纳差,口中异味	失眠,口臭,胃痛	3
zy_2493608	大便干,胃脘怕凉,失眠,口干,口苦,胃痛	反酸,失眠,大便干,口干	胃痛,胃脘怕凉,口苦	3
zy_2500989	泄泻,恶心,尿频,头晕,胸闷,气短,胃痛	胃痛减,咳嗽,大便干,尿频,胃胀减	胸闷,恶心,泄泻,胃痛,头晕,气短	3
zy_250661	失眠,纳差,嗳气,烧心,恶心,胃痛,胃胀	胃胀减,嗳气	烧心,恶心,纳差,失眠,胃胀,胃痛	3
zy_2523806	失眠,周身瘙痒,呕吐,恶心,头晕,反酸,烧心,胃痛	胃痛减,胃胀减,烧心,气短,失眠,胃脘不适,口干,口苦	恶心,呕吐,胃痛,头晕,反酸,周身瘙痒	3
zy_2524268	小便黄,大便干,失眠,纳差,恶心,烧心,嗳气,胃痛	胃痛减	烧心,恶心,嗳气,纳差,失眠,小便黄,胃痛,大便干	3
zy_2532051	便溏,失眠,胃胀,胃痛	胃痛减	失眠,便溏,胃胀,胃痛	3
zy_2532393	排便不爽,腰背酸困,嗳气,胁胀,胁痛,失眠,乏力,纳差,反酸,烧心,口黏,口干,胃胀,胃痛	胃脘不适,咽干,咽痒,便溏	腰背酸困,口干,烧心,嗳气,纳差,失眠,胃胀,胁痛,胃痛,排便不爽,反酸,胁胀,口黏,乏力	3
zy_2568808	大便干,失眠,心烦,头晕,口干,口苦,纳差,乏力,胃痛	胃痛减,乏力,口干,口苦,头晕,纳差,失眠,大便干	心烦,胃痛	3
zy_2582492	泄泻,失眠,乏力,腰痛,纳差,口苦,口干,反酸,烧心,胃胀,胃痛	胃胀减,胃痛减,烧心,反酸,口干,口苦,腰酸,腰痛,乏力,纳差	泄泻,失眠,胃胀,胃痛	3
zy_2616263	失眠,纳差,反酸,烧心,胃胀,胃痛	便秘,胃胀减,乏力,口干,口苦,尿频	烧心,纳差,失眠,胃胀,胃痛,反酸	3
zy_2622763	便秘,咳黄痰,呕吐,纳差,咳嗽,乏力,头晕,反酸,烧心,恶心,胃痛	胃胀减,烧心,恶心,呕吐,嗳气,胃脘怕凉,乏力	咳嗽,咳黄痰,便秘,纳差,胃痛,头晕,反酸	3
zy_263369	腹痛,嗳气,胃痛,泄泻,寐可,纳差,烧心,胃胀	嗳气,便溏,腹痛,烧心,纳差	泄泻,寐可,胃胀,胃痛	3
zy_2653056	失眠,纳差,腹痛,胃痛	胃痛减,腹部不适,纳差	失眠,腹痛,胃痛	3
zy_2660498	便秘,发热,乏力,口干,口苦,反酸,嗳气,胃胀,背痛,胃痛	胃痛减,反酸,口苦,胃胀减,嗳气	口干,发热,便秘,胃胀,胃痛,背痛,乏力	3
zy_2687633	尿痛,排便不爽,失眠,纳差,反酸,烧心,口黏,口干,嗳气,胃胀	腹胀,胃胀减,反酸,口干,咽干	尿痛,烧心,嗳气,纳差,失眠,胃胀,排便不爽,口黏	3
zy_2688913	失眠,纳差,腰酸,头痛,舌痛,胸闷,气短,恶心,嗳气,胃痛	胃胀减,反酸	腰酸,胸闷,头痛,嗳气,恶心,纳差,失眠,胃痛,舌痛,气短	3
zy_2698346	下肢疼痛,肩痛,下肢乏力,情绪不稳,胸闷,气短,心悸,口干,盗汗,便秘,失眠,纳差,乏力,尿频,嗳气,胃痛	胃痛减,口苦	口干,尿频,心悸,嗳气,情绪不稳,纳差,下肢乏力,气短,胃痛,胸闷,下肢疼痛,便秘,肩痛,盗汗,失眠,乏力	3
zy_2721855	便秘,纳差,咽堵,嗳气,胃胀,胃痛	胸骨后灼烧感,胃痛减,口苦	便秘,嗳气,纳差,胃胀,咽堵,胃痛	3
zy_2724420	尿痛,排便不爽,失眠,纳差,烧心,反酸,嗳气,口干,胃痛	胃痛减,胃胀减,乏力,耳鸣,尿频,恶心,胃脘不适,失眠	尿痛,口干,烧心,嗳气,纳差,胃痛,排便不爽,反酸	3
zy_2748596	便秘,嗜睡,恶心,咳痰,咳黄痰,咳嗽,嗳气,发热,乏力,纳差,反酸,烧心,胃胀	反酸,胃痛减,口干,胸闷,排便不爽,咽干	咳痰,咳嗽,发热,咳黄痰,烧心,便秘,恶心,嗳气,纳差,胃胀,嗜睡,乏力	3
zy_275613	尿痛,尿频,纳差,腰痛,乏力,疲倦,背部不适,口苦,口干,胃胀,胃痛	胃痛减,口干,口苦,乏力,腰痛,神疲,纳差	尿频,背部不适,疲倦,胃胀,胃痛,尿痛	3
zy_2762625	泄泻,肛门下坠感,失眠,乏力,腰痛,腰酸,纳差,口苦,口干,反酸,烧心,胃痛,胃胀	胃痛减,劳累,口干,口苦,反酸	烧心,肛门下坠感,腰痛,纳差,泄泻,失眠,胃胀,腰酸,胃痛,乏力	3
zy_2763958	泄泻,纳差,咽部不适,口干,口苦,胃胀,胃痛	神志清楚,乏力,心慌,口干,口苦,腹部怕凉	咽部不适,纳差,泄泻,胃胀,胃痛	3
zy_27692	大便干,口疮,口苦,失眠,胃痛	胃痛减,口腔溃疡,失眠,大便干	胃痛,口疮,口苦	3
zy_2770333	小便黄,排便不爽,失眠,纳差,口干,口黏,嗳气,胃胀	胃痛减,胃胀减,烧心,口干	嗳气,纳差,失眠,胃胀,小便黄,排便不爽,口黏	3
zy_2780018	嗳气,胸闷,胃痛	口苦,胃胀减,恶心,咽部异物感,反酸,胸闷,头晕,乏力,肠鸣,矢气,心烦,焦虑	嗳气,胃痛	3
zy_2784178	疲倦,尿频,泄泻,失眠,纳差,头晕,乏力,嗳气,胃脘怕凉,胃痛	胃胀减,吞咽困难,嗳气,心慌,烦躁,乏力,头晕,视物模糊,腰痛,口干,多梦,小便黄,泡沫尿	尿频,疲倦,纳差,泄泻,失眠,胃脘怕凉,胃痛	3
zy_2810043	口苦,口干,背痛,胃痛	胃痛减,口苦,反酸,口干	背痛,胃痛	3
zy_2824588	纳差,失眠,嗳气,胃痛	胃胀减,乏力,心慌,嗳气,焦虑烦躁,口干,口苦	失眠,纳差,胃痛	3
zy_285468	完谷不化,口苦,烧心,恶心,胃胀,胃痛	胃胀减,胃痛减,恶心,烧心,口苦,肛门下坠感	胃痛,胃胀,完谷不化	3
zy_2861417	尿频,失眠,反酸,烧心,口干,胃胀,胃痛	腹痛,胃胀减,嗳气,烧心,反酸,汗多,心烦,易怒,咳痰	尿频,口干,失眠,胃胀,胃痛	3
zy_2866364	失眠,纳差,烧心,反酸,口干,嗳气,胃胀,胃痛	胃痛减,胃胀减,易怒,嗳气,口干,大便干,矢气,口苦,反酸	烧心,纳差,失眠,胃胀,胃痛	3
zy_2875837	纳差,口干,口苦,胃胀,胃痛	胃痛减,反酸	口干,纳差,口苦,胃胀,胃痛	3
zy_2877352	口干,口苦,烧心,反酸,胁痛,胃胀	胃胀减,纳少,嗳气,口中异味,口干,头痛,头皮麻,四肢指尖发麻,四肢发凉,心悸,口苦	烧心,反酸,胃胀,胁痛	3
zy_2892346	便溏,失眠,纳差,口干,口苦,视物模糊,头痛,头晕,多汗,心悸,呕吐,恶心,烧心,反酸,胃胀,胃痛	烧心,纳少	口干,头痛,心悸,多汗,恶心,纳差,便溏,视物模糊,胃痛,反酸,呕吐,口苦,失眠,胃胀,头晕	3
zy_2916132	小便黄,便秘,多梦,失眠,脐周痛,口黏,口苦,口干,咳痰,咳嗽,咽部堵闷,嗳气,反酸,烧心,胃痛,胃胀	胃痛减	咳痰,口干,脐周痛,烧心,嗳气,胃痛,反酸,咽部堵闷,咳嗽,便秘,口苦,多梦,小便黄,失眠,胃胀,口黏	3
zy_2917857	黑便,失眠,大便干,烧心,反酸,口干,口苦,嗳气,胃胀,胃痛	胃胀减,反酸,口干,易怒,思虑,腹痛,胃脘怕凉,口苦	烧心,嗳气,失眠,胃胀,胃痛,黑便,大便干	3
zy_2935954	泄泻,失眠,嗳气,胃胀,胃痛	胃痛减,口干,反酸,大便干	嗳气,泄泻,失眠,胃胀,胃痛	3
zy_2936533	泄泻,失眠,乏力,腰痛,纳差,口干,口苦,烧心,反酸,胃胀,胃痛	嗳气,咽部异物感,反酸,口干,心慌,呕吐,胃胀减,乏力	烧心,腰痛,口苦,泄泻,纳差,失眠,胃胀,胃痛	3
zy_296718	纳差,乏力,嗳气,口酸,口干,烧心,胁胀,恶心,胃胀	胃胀减,烧心,口干,口酸,嗳气,纳差,乏力	恶心,胃胀,胁胀	3
zy_2997734	消瘦,嗳气,呕吐,胃痛	胃胀减,口苦	消瘦,嗳气,呕吐,胃痛	3
zy_3008838	气短,口干,胃痛	胃胀减,嗳气,反酸,呕吐,口干,胃脘怕凉	气短,胃痛	3
zy_3011519	小便黄,口干,口苦,呕吐,胃痛	胃胀减,嗳气,小便黄	口干,胃痛,呕吐,口苦	3
zy_3014169	尿急,尿频,心烦,失眠,纳差,口苦,口干,烧心,反酸,嗳气,胃痛	胃痛减,胃胀减,嗳气,反酸,口干	心烦,尿频,烧心,口苦,纳差,失眠,尿急,胃痛	3
zy_3030009	失眠,纳差,口干,胃脘怕凉,胃痛	胃胀减,反酸,口干,口苦,大便干	失眠,胃脘怕凉,胃痛,纳差	3
zy_3052	寐可,纳差,口干,胃胀,胃痛	胃胀减,胃痛减,口干,反酸,纳差	寐可,胃胀,胃痛	3
zy_3052651	口干,口苦,嗳气,纳差,烧心,胃胀,胃痛	胃胀减,排便不爽	口干,烧心,嗳气,口苦,纳差,胃胀,胃痛	3
zy_3061639	便溏,乏力,心烦,口臭,胃痛	腹痛,反酸,口干,口苦,矢气,失眠,寐一般	心烦,口臭,便溏,胃痛,乏力	3
zy_3068353	肛周瘙痒,便溏,排便不爽,心烦,纳差,畏寒,头蒙,口干,口苦,烧心,嗳气,胃痛	胃痛减,胃胀减,胸闷,头晕,乏力,嗳气,口苦,四肢发凉,小便黄,寐一般	心烦,口干,肛周瘙痒,烧心,头蒙,纳差,畏寒,便溏,胃痛,排便不爽	3
zy_3079810	便秘,心烦,乏力,口黏,烧心,胃痛	反酸,胃脘怕凉,心慌,胃痛减,纳少,寐一般,大便干	心烦,烧心,便秘,胃痛,口黏,乏力	3
zy_3107662	便秘,便血,反酸,烧心,口干,口苦,嗳气,胃胀,胃痛	胃痛减,嗳气,胃胀减,呕吐,反酸,烧心,口苦,心悸,胸闷,寐一般	口干,便秘,便血,胃胀,胃痛	3
zy_3110256	尿频,失眠,纳差,心烦,流涎,口干,口苦,嗳气,胃痛,反酸,烧心	胃痛减	心烦,尿频,口干,烧心,流涎,嗳气,纳差,口苦,失眠,胃痛,反酸	3
zy_3123144	右大腿后侧隐痛,口黏,胃痛,乏力	乏力,咳嗽,咳痰,头痛,矢气	右大腿后侧隐痛,口黏,胃痛	3
zy_3126178	大便干,小便黄,失眠,口干,口苦,烧心,反酸,嗳气,胃痛	胃胀减,嗳气,口干,口苦	烧心,失眠,小便黄,胃痛,反酸,大便干	3
zy_3142412	便秘,小便黄,排便不爽,失眠,纳差,反酸,烧心,口黏,口干,嗳气,胃痛	胃痛减	口干,烧心,便秘,嗳气,纳差,失眠,小便黄,胃痛,排便不爽,反酸,口黏	3
zy_3161729	纳差,气短,胸闷,心悸,烧心,嗳气,胃痛	腹痛,腹胀,肠鸣,烧心,反酸,小便黄	胸闷,心悸,嗳气,纳差,胃痛,气短	3
zy_3177067	尿急,尿频,失眠,纳差,腿沉,水肿,心悸,反酸,嗳气,胃痛	胃胀减	尿频,水肿,腿沉,心悸,嗳气,纳差,失眠,尿急,胃痛,反酸	3
zy_3183230	小便黄,泄泻,纳差,呕吐,恶心,口苦,嗳气,烧心,胃胀,胃痛	胃胀减,反酸,神志清楚,胃痛减	烧心,嗳气,恶心,呕吐,纳差,泄泻,口苦,小便黄,胃胀,胃痛	3
zy_3201550	小便,消瘦,排便不爽,失眠,纳差,口干,口苦,乏力,嗳气,胃胀,胃痛	腹痛	口干,嗳气,纳差,口苦,失眠,胃胀,胃痛,排便不爽,消瘦,小便,乏力	3
zy_3205934	小便黄,便秘,嗳气,口苦,口干,烧心,反酸,胃痛	胃痛减	口干,烧心,便秘,嗳气,口苦,小便黄,胃痛,反酸	3
zy_3206636	疲倦,口黏,口苦,乏力,多汗,头晕,发热,胃痛	排便不爽,口苦,腹胀,胃脘怕凉,尿频	发热,疲倦,多汗,胃痛,头晕,口黏,乏力	3
zy_3218895	纳差,烧心,嗳气,胃痛	胃胀减,口干,口苦	嗳气,烧心,纳差,胃痛	3
zy_3236199	心悸,乏力,嗳气,胃胀,恶心,胃痛	胃胀减,嗳气,口干,口苦,烧心	心悸,恶心,胃胀,胃痛,乏力	3
zy_3241386	大便干,腰背不适,多梦,失眠,口苦,口干,烧心,反酸,嗳气,胃痛	胃痛减,烧心,口苦,胃胀减,鼻塞,咽部不适	口干,嗳气,腰背不适,多梦,失眠,胃痛,反酸,大便干	3
zy_3264585	疲倦,心悸,反酸,胃胀,胃痛	胃痛减,胃胀减,反酸,胃脘怕凉,口干,口苦,嗳气,乏力,小便少	心悸,疲倦,胃胀,胃痛	3
zy_3281541	失眠,口苦,善太息,乏力,胃痛,胃胀	胃痛减	口苦,失眠,胃胀,善太息,胃痛,乏力	3
zy_3286104	排便不爽,失眠,口苦,口干,反酸,烧心,嗳气,胃痛	胃脘不适,腹痛,口干,胃痛减,口苦,反酸	烧心,嗳气,失眠,胃痛,排便不爽	3
zy_3306777	纳差,乏力,胃脘怕凉,嗳气,胃痛	胃胀减,腹痛,嗳气,反酸,嘈杂,口干	胃痛,胃脘怕凉,乏力,纳差	3
zy_3309750	口苦,排便不爽,失眠,纳差,口干,反酸,烧心,嗳气,胃胀,胃痛	胃痛减,胃胀减,嗳气,心慌	口干,烧心,口苦,纳差,失眠,胃胀,胃痛,排便不爽,反酸	3
zy_3324266	泄泻,失眠,头痛,纳差,口苦,口干,恶心,嗳气,胃痛	反酸,咳痰,胃痛减,口苦	口干,头痛,嗳气,恶心,纳差,泄泻,失眠,胃痛	3
zy_3330423	胃痛,心烦,反酸,嗳气	胃痛减,胃脘怕凉,口苦,胁痛,呕吐,胸闷,心慌,咽部不适,头晕,耳鸣,矢气	心烦,嗳气,反酸,胃痛	3
zy_3332375	纳差,口干,口苦,嗳气,咽堵,腹痛,胁痛,胃胀	口干,口苦	嗳气,纳差,胃胀,胁痛,咽堵,腹痛	3
zy_3337601	泄泻,尿频,头晕,反酸,烧心,胃痛	胃脘不适	尿频,烧心,泄泻,胃痛,头晕,反酸	3
zy_3354470	失眠,纳差,嗳气,反酸,烧心,脐周痛	胃胀减,口苦,咽部异物感,咳痰,头痛,胃痛减,失眠,寐一般,尿频,尿等待	脐周痛,烧心,嗳气,纳差,反酸	3
zy_3372504	失眠,便秘,纳差,咽部堵闷,反酸,烧心,胃痛,胃胀	反酸,尿频	咽部堵闷,烧心,便秘,纳差,失眠,胃胀,胃痛	3
zy_3374831	便秘,失眠,纳差,胃脘怕凉,烧心,乏力,胃痛	胃胀减,头晕,胃痛减,乏力,心烦,大便干	烧心,便秘,纳差,失眠,胃脘怕凉,胃痛	3
zy_33784	大便干,失眠,乏力,胃胀,嗳气,反酸,胃痛	胃胀减,纳差,乏力	嗳气,失眠,胃胀,胃痛,反酸,大便干	3
zy_3394161	大便干,耳胀,胃胀,小便黄,失眠,纳差,口苦,口干,反酸,烧心,嗳气,呕吐,恶心,头晕,胃痛	胃痛减,胃胀减,烧心,反酸,口苦,乏力,胸闷,心慌,气短,咳嗽,背痛,纳少,便溏,小便黄	口干,恶心,嗳气,呕吐,纳差,失眠,胃胀,胃痛,头晕,耳胀,大便干	3
zy_3394878	泄泻,失眠,口苦,嗳气,胃痛	胃胀减,乏力,嘈杂,烧心,口干,恶心	嗳气,口苦,泄泻,失眠,胃痛	3
zy_3435988	消瘦,便血,嗳气,纳差,失眠,周身怕冷,四肢冰凉,乏力,腰酸,头晕,口苦,恶心,胃痛	胃痛减,口苦,胃胀减,反酸,口干,流涕	便血,恶心,嗳气,纳差,失眠,周身怕冷,四肢冰凉,腰酸,头晕,胃痛,消瘦,乏力	3
zy_3465439	纳差,头晕,口干,口苦,口臭,反酸,胃胀,胃痛	胃胀减,乏力,鼻塞,流涕,咽部不适,咳嗽,腰痛	口干,口臭,纳差,口苦,胃胀,胃痛,头晕,反酸	3
zy_3471797	小便黄,泄泻,失眠,口干,嗳气,烧心,胃痛	胃痛减	口干,烧心,嗳气,泄泻,失眠,小便黄,胃痛	3
zy_3484808	泄泻,失眠,纳差,反酸,烧心,嗳气,胃痛	胃痛减,口苦	烧心,嗳气,纳差,泄泻,失眠,胃痛,反酸	3
zy_3486027	乏力,多梦,失眠,下肢疼痛,背痛,胃胀,纳差,口干,反酸,烧心,胃痛	嗳气,烧心,口干	下肢疼痛,背痛,纳差,多梦,失眠,胃胀,胃痛,反酸,乏力	3
zy_3507478	寐可,脐周痛,胃胀,胃痛	胃胀减,反酸,嗳气,口粘,小便黄	寐可,脐周痛,胃胀,胃痛	3
zy_3512127	口苦,纳差,乏力,心烦,口干,反酸,烧心,嗳气,胃痛	反酸,烧心,咳痰,便溏,神志清楚	心烦,口干,嗳气,口苦,纳差,胃痛,乏力	3
zy_3532684	胃痛	胃脘不适,神志清楚,烧心,鼻唇沟变浅,口角向右歪斜	胃痛	3
zy_3559404	便溏,胃胀,胃痛	胃痛减,反酸	便溏,胃胀,胃痛	3
zy_356451	黑便,肩痛,大便干,失眠,口苦,口干,脐周痛,腹胀,腹痛,胃痛	胃痛减,口苦,烧心,大便干,口干	脐周痛,肩痛,失眠,腹胀,胃痛,黑便,腹痛	3
zy_3577172	口苦,泄泻,口干,失眠,呃逆,烧心,反酸,胃痛	胃胀减,胸骨后灼热感,嗳气,口干,口苦,头晕,肩部不适,反酸	烧心,呃逆,泄泻,失眠,胃痛	3
zy_3598805	排便不爽,失眠,口苦,口干,嗳气,胃痛	胃痛减,烧心,反酸,心烦,乏力,尿频	口干,嗳气,口苦,失眠,胃痛,排便不爽	3
zy_361113	腹痛,胃胀,失眠,口苦,口干,胃脘嘈杂	胃痛减,口苦,反酸,大便干	口干,胃脘嘈杂,失眠,胃胀,腹痛	3
zy_3614208	泄泻,失眠,纳差,烧心,反酸,嗳气,胃痛	胃胀减,失眠,心烦	烧心,嗳气,纳差,泄泻,胃痛,反酸	3
zy_361773	尿急,尿频,失眠,目胀,头晕,背痛,嗳气,胃痛	胃痛减,嗳气,反酸,失眠,尿急,头晕,胃胀减	目胀,尿频,背痛,胃痛	3
zy_3635937	肩部发紧,排便不爽,失眠,纳差,烧心,反酸,嗳气,胃痛	胃胀减,嗳气	烧心,肩部发紧,纳差,失眠,胃痛,排便不爽,反酸	3
zy_3649371	烧心,反酸,胃痛	胃痛减,口苦	烧心,反酸,胃痛	3
zy_3654617	纳差,烧心,反酸,耳鸣,乏力,心烦,口苦,嗳气,胃胀,胃痛	胃胀减,胃痛减,烧心,反酸,纳少	心烦,嗳气,口苦,纳差,胃胀,耳鸣,胃痛,乏力	3
zy_3660428	消瘦,排便不爽,纳差,咳嗽,嗳气,胸闷,气短,乏力,心悸,口黏,口干,口苦,烧心,反酸,胃痛	胃胀减	咳嗽,胸闷,口干,烧心,心悸,嗳气,纳差,口苦,乏力,排便不爽,胃痛,消瘦,反酸,口黏,气短	3
zy_3661695	消瘦,排便不爽,烦躁,口黏,口苦,嗳气,反酸,烧心,胃痛	纳少,口苦,反酸	烧心,烦躁,嗳气,胃痛,排便不爽,消瘦,口黏	3
zy_3721021	小便黄,失眠,纳差,口苦,口干,嗳气,胃痛	胃痛减	口干,嗳气,纳差,口苦,失眠,小便黄,胃痛	3
zy_3730817	便秘,胃痛,胃胀	胃胀减,嗳气,烧心,反酸,口干	便秘,胃胀,胃痛	3
zy_3740717	烧心,失眠,纳差,口黏,口干,嗳气,胸闷,气短,难咳痰,咳痰,咳嗽,胃痛	胃胀减,反酸,鼻塞	咳痰,口干,烧心,胸闷,咳嗽,嗳气,纳差,失眠,胃痛,难咳痰,口黏,气短	3
zy_3746015	眼睛模糊,便溏,多梦,疲倦,失眠,乏力,纳差,口黏,口苦,口干,反酸,烧心,嗳气,胃胀,胃痛	胃胀减,胃脘怕凉,手足凉,烧心,嗳气	口干,疲倦,口苦,纳差,多梦,便溏,眼睛模糊,失眠,胃胀,胃痛,反酸,口黏,乏力	3
zy_374656	小便黄,大便干,失眠,口苦,口干,胃痛	口干,口苦,烧心,失眠,大便干,小便黄,胃脘不适	胃痛	3
zy_3748126	排便不爽,失眠,口苦,口干,嗳气,胃痛	呕吐,头晕,嗳气,口苦,口粘,胸闷,气短	排便不爽,口干,失眠,胃痛	3
zy_3760452	排便不爽,口干,口苦,口黏,吞咽困难,嗳气,小便黄,失眠,纳差,恶心,烧心,胃胀,胃痛	胃痛减	口干,烧心,吞咽困难,嗳气,恶心,口苦,纳差,失眠,小便黄,胃胀,胃痛,排便不爽,口黏	3
zy_3762106	泄泻,失眠,纳差,烧心,恶心,背痛,胸闷,气短,胃胀	呕吐,胃胀减,反酸,烧心,失眠	胸闷,恶心,纳差,泄泻,胃胀,背痛,气短	3
zy_3766694	恶心,烧心,胃痛	胃痛减,烧心,恶心,口苦	胃痛	3
zy_3766893	失眠,纳差,眼干,气短,胸闷,口苦,嗳气,胃痛,胃胀,烧心	胃胀减,胃脘怕凉,口干,口中异味,乏力,颈部不适,瘙痒	胸闷,烧心,嗳气,眼干,纳差,口苦,失眠,胃胀,胃痛,气短	3
zy_3773729	胃痛,泄泻,失眠,纳差,乏力,心烦,胃脘怕凉,反酸,烧心	胃痛减,背部不适,嗳气,反酸,口苦,左髋部不适,胃脘不适,恶心	心烦,烧心,纳差,泄泻,失眠,胃脘怕凉,胃痛,乏力	3
zy_3777593	口苦,便溏,腰酸,烧心,反酸,嗳气,胃痛,失眠,纳差,吞咽困难,颈部不适,咽部不适,口干,小便黄	胃胀减,嗳气,腹胀,反酸,烧心,口干,口苦,流涎,头晕,头痛	吞咽困难,颈部不适,咽部不适,纳差,失眠,便溏,小便黄,腰酸,胃痛	3
zy_3783335	胃胀,胃痛	胃胀减,烧心,反酸,口干	胃胀,胃痛	3
zy_3794362	胁胀,咽干,口干,腹胀,腹痛	胸闷,气短,口苦,口粘	咽干,口干,腹胀,腹痛,胁胀	3
zy_3798875	肠鸣,失眠,纳差,口干,口苦,嗳气,呕吐,恶心,吞咽困难,咽堵,反酸,烧心,胃胀,胃痛	胃胀减,嗳气,失眠,多梦	口干,烧心,肠鸣,吞咽困难,恶心,呕吐,口苦,纳差,胃胀,咽堵,胃痛,反酸	3
zy_3806014	呃逆,烧心,胃痛	胃痛减,胃胀减,口干,口淡,头晕,汗多	呃逆,烧心,胃痛	3
zy_381603	泄泻,咽堵,咽痛,口干,口苦,烧心,胃胀,胃痛	胃胀减,胃痛减,咽堵,口干	烧心,口苦,泄泻,胃胀,胃痛,咽痛	3
zy_3834455	纳差,嗳气,胃痛	胃痛减,口苦,寐一般	嗳气,纳差,胃痛	3
zy_3844561	头晕,纳差,失眠,便秘,口干,口苦,胃痛,胃胀,嗳气	胃胀减,腹痛,口干,口苦,神志清楚	便秘,嗳气,纳差,失眠,胃胀,胃痛,头晕	3
zy_3846902	泄泻,失眠,反酸,烧心,纳差,口苦,嗳气,胃痛,胃胀	胃痛减,腹痛,心烦,乏力,口苦	烧心,嗳气,纳差,泄泻,失眠,胃胀,胃痛,反酸	3
zy_3848210	小便黄,溏结不调,疲倦,失眠,纳差,烧心,反酸,胃胀,胃痛	胃痛减,胃胀减,口干,反酸	疲倦,烧心,溏结不调,纳差,失眠,小便黄,胃胀,胃痛	3
zy_3854577	泡沫尿,大便干,口干,嗳气,胁痛	腰痛,头晕	口干,嗳气,大便干,胁痛,泡沫尿	3
zy_3866552	泄泻,纳差,口干,口苦,烧心,反酸,胃痛,胃胀	胃胀减,口苦,消瘦	口干,烧心,纳差,泄泻,胃胀,胃痛,反酸	3
zy_3869440	便溏,胃胀,胃痛,反酸,烧心	胃胀减,嗳气,纳少,吞咽困难,反酸,乏力,呕吐,失眠	烧心,胃胀,便溏,胃痛	3
zy_3871773	纳差,吞咽困难,恶心,烧心,反酸,嗳气,胃痛,胃胀	胃胀减,乏力,气短,焦虑,易怒	烧心,吞咽困难,恶心,嗳气,纳差,胃胀,胃痛,反酸	3
zy_3879762	嗳气,口干,腹胀,胃痛	胃痛减,胃胀减,反酸,嗳气,口干	腹胀,胃痛	3
zy_3880178	纳差,口干,口苦,胃痛	胃痛减,胃胀减,恶心,呕吐,烧心,反酸,心烦,排便不爽	口干,纳差,胃痛,口苦	3
zy_3912921	口干,烧心,反酸,胃痛	胃痛减	口干,烧心,反酸,胃痛	3
zy_3923364	纳差,咳痰,咳嗽,咽痒,心烦,汗出,反酸,烧心,胃痛,胃胀	腹痛,口苦,反酸,胸闷,气短,咳痰,尿频,淋漓不净	心烦,咳嗽,汗出,烧心,纳差,咽痒,胃胀,胃痛	3
zy_393471	泄泻,失眠,纳差,烧心,胃胀	胃胀减,烧心,失眠,纳差	泄泻,胃胀	3
zy_3936238	便秘,失眠,多梦,呕吐,纳差,口苦,口干,反酸,烧心,胃胀,胃痛	胃痛减	口干,烧心,便秘,呕吐,纳差,口苦,失眠,多梦,胃胀,胃痛,反酸	3
zy_3944230	便秘,咽部疼痛,失眠,纳差,嗳气,胃痛	胃胀减,口苦	便秘,嗳气,纳差,失眠,胃痛,咽部疼痛	3
zy_3955190	尿频,头晕,烧心,反酸,胃痛	胃痛减,烧心,反酸,头晕,尿频	胃痛	3
zy_3960200	失眠,吞咽困难,恶心,纳差,口干,口苦,胃胀,胃痛,烧心,嗳气	胃胀减,烧心,口干,口苦,呕吐,胃痛减	吞咽困难,嗳气,恶心,纳差,失眠,胃胀,胃痛	3
zy_3960820	烧心,小便黄,失眠,纳差,乏力,口干,口苦,反酸,嗳气,胃胀,胃痛	胃痛减,呕吐,记忆力减退	口干,烧心,嗳气,口苦,纳差,失眠,小便黄,胃胀,胃痛,反酸,乏力	3
zy_3970102	便秘,失眠,口苦,口干,嗳气,胃痛	胃痛减,胃胀减,口干	便秘,嗳气,口苦,失眠,胃痛	3
zy_3985562	排便不爽,失眠,口干,口苦,反酸,嗳气,胃痛	反酸,口干,腰痛	嗳气,口苦,失眠,胃痛,排便不爽	3
zy_3986511	失眠,乏力,纳差,口干,烧心,反酸,胃痛,下肢疼痛,背痛	胃胀减,胃痛减,神志清楚	口干,烧心,下肢疼痛,反酸,纳差,失眠,胃痛,背痛,乏力	3
zy_4015530	腰痛,乏力,胸闷,恶心,呕吐,烧心,反酸,咳白痰,难咳痰,咳痰,咳嗽,口干,口苦,嗳气,胃痛	胃胀减,腹胀,烧心,嗳气,头晕,乏力,咽哑,口干,脓血	咳痰,咳嗽,胸闷,腰痛,恶心,呕吐,口苦,咳白痰,胃痛,反酸,难咳痰	3
zy_4025334	大便干,失眠,纳差,头晕,口黏,口干,嗳气,胃胀,胃痛	胸骨后烧灼感,胸部板状坚硬,胃痛减,干咳,口干,口苦	口黏,嗳气,纳差,失眠,胃胀,胃痛,头晕,大便干	3
zy_4025667	小便黄,大便干,失眠,纳差,烧心,胃胀,胃痛	胃胀减,口干,易怒,失眠	烧心,纳差,胃胀,小便黄,胃痛,大便干	3
zy_402799	泄泻,易饥,舌痛,舌面痛,烧心,反酸,胃痛	烧心,反酸	舌面痛,泄泻,胃痛,舌痛,易饥	3
zy_4028302	失眠,胃胀,嗳气,胃痛	胃脘不适,胃胀减,口苦	失眠,嗳气,胃胀,胃痛	3
zy_4031215	嗳气,口干,腹胀,胃痛	胃痛减	口干,嗳气,腹胀,胃痛	3
zy_403608	失眠,嗳气,胃胀,胃痛	嗳气,反酸,胃脘不适	失眠,胃胀,胃痛	3
zy_403651	背痛,背部烧灼感,胃胀,纳差,乏力,嗳气,烧心,胃痛	胃胀减,烧心,嗳气,乏力,纳差	背部烧灼感,胃胀,背痛,胃痛	3
zy_4041288	失眠,乏力,纳差,口干,口苦,烧心,嗳气,胃痛,胃胀	胃痛减,胃胀减,口干,口苦,乏力	烧心,嗳气,纳差,失眠,胃胀,胃痛	3
zy_4044178	泄泻,失眠,口干,反酸,烧心,嗳气,胃痛	胃脘不适,口干,口苦	烧心,嗳气,泄泻,失眠,胃痛,反酸	3
zy_4052518	大便干,小便黄,恶心,呕吐,烧心,反酸,口干,嗳气,胃胀,胃痛	胃痛减	口干,烧心,恶心,嗳气,呕吐,小便黄,胃胀,胃痛,反酸,大便干	3
zy_4052532	排便不爽,失眠,反酸,烧心,呕吐,恶心,胃痛,胃胀	胃胀减,烧心,胃痛减,口苦	恶心,呕吐,失眠,胃胀,胃痛,排便不爽,反酸	3
zy_4055468	口苦,小便黄,排便不爽,失眠,纳差,嗳气,胃胀,咽干,口干,反酸,烧心,胃痛	胃痛减,便溏,乏力	咽干,口干,烧心,嗳气,纳差,口苦,失眠,小便黄,胃胀,胃痛,排便不爽,反酸	3
zy_4062642	便秘,纳差,反酸,烧心,咳痰,咳嗽,胃脘怕凉,排气少,嗳气,背痛,口苦,口干,胃痛,胃胀	胃痛减	咳痰,咳嗽,烧心,口干,便秘,嗳气,背痛,纳差,口苦,胃脘怕凉,胃胀,胃痛,排气少,反酸	3
zy_4071120	胃痛,小便黄,大便干,失眠,多梦,纳差,口黏,口干,反酸,烧心,嗳气,胃胀	胃胀减,口干,口苦,反酸,呕吐	烧心,嗳气,纳差,失眠,小便黄,多梦,胃胀,大便干,胃痛,口黏	3
zy_4083997	纳差,恶心,呕吐,胃胀,胃痛	胃痛减	恶心,呕吐,纳差,胃胀,胃痛	3
zy_4095154	泄泻,小便黄,纳差,乏力,咳嗽,胸闷,气短,烧心,胃胀,胃痛	烧心,反酸,胃痛减,胸闷,心慌,气短,乏力	咳嗽,纳差,泄泻,小便黄,胃胀,胃痛	3
zy_4107950	排便不爽,失眠,背痛,纳差,矢气,嗳气,口黏,口干,反酸,烧心,胃痛,胃胀	胃痛减,胃胀减,反酸,口苦,乏力	口干,烧心,排便不爽,嗳气,纳差,失眠,胃胀,胃痛,矢气,背痛,口黏	3
zy_4115847	小便黄,便溏,纳差,嗳气,胃胀,胃痛	胃胀减,嗳气,口中异味,寐一般	纳差,小便黄,胃胀,便溏,胃痛	3
zy_4116050	小便,失眠,心悸,心烦,胃胀,胃痛	胃胀减,嗳气,口干,乏力,双下肢发沉,头晕	心烦,心悸,失眠,胃胀,胃痛,小便	3
zy_4143470	小便黄,失眠,纳差,嗳气,胃胀,胃痛	腹痛,胃痛减,胃胀减,反酸,口干,嗳气,失眠,寐一般	胃痛,小便黄,胃胀,纳差	3
zy_4153846	口苦,小便黄,纳差,口干,嗳气,胃胀,恶心,胃痛	胃痛减,胃胀减,腹部怕凉,恶心,烧心,反酸,口干,汗多,咳嗽,咳痰	嗳气,口苦,纳差,胃胀,小便黄,胃痛	3
zy_4159963	失眠,纳差,口干,反酸,烧心,嗳气,胃痛,胃胀	胃胀减,口干,尿频	烧心,嗳气,纳差,失眠,胃胀,胃痛,反酸	3
zy_4166312	排便不爽,失眠,纳差,头晕,恶心,呕吐,口干,口苦,嗳气,胃胀,胃痛	胃胀减,反酸,咳嗽,乏力,小便黄	口干,排便不爽,嗳气,恶心,呕吐,纳差,口苦,失眠,胃胀,胃痛,头晕	3
zy_416695	便秘,失眠,纳差,胃痛	胃痛减	便秘,失眠,纳差,胃痛	3
zy_4170331	便溏,小便黄,口干,口苦,胃胀,反酸,烧心,胃痛	胃胀减,反酸,呕吐,尿频,烧心,嗳气,胸闷,心慌,气短,乏力,胃痛减	口干,口苦,胃胀,小便黄,便溏,胃痛	3
zy_418175	失眠,嗳气,胃痛	嗳气,反酸,口苦	失眠,胃痛	3
zy_4182165	泄泻,失眠,纳差,嗳气,恶心,烧心,胃痛	胃痛减,口苦	烧心,嗳气,恶心,纳差,泄泻,失眠,胃痛	3
zy_4187013	便溏,纳差,口干,口苦,胃脘怕凉,烧心,反酸,嗳气,胃胀,胃痛	胃胀减,反酸,心烦	口干,烧心,嗳气,纳差,口苦,便溏,胃脘怕凉,胃胀,胃痛	3
zy_4187855	小便黄,排便不爽,失眠,吞咽困难,纳差,咳痰,咳嗽,口苦,乏力,反酸,烧心,胃痛	胃痛减,胃胀减,烧心,口干,口苦,心烦,易怒,忧虑多思	咳痰,咳嗽,吞咽困难,纳差,失眠,小便黄,胃痛,排便不爽,反酸,乏力	3
zy_4205195	便溏,寐可,口干,乏力,胃胀,胃痛	嗳气,胃痛减,烧心,口干,口苦,胃脘怕凉,咽部异物感,胸闷	寐可,胃胀,便溏,胃痛,乏力	3
zy_4211213	口干,反酸,胃痛,泄泻,纳差	神志清楚,胃痛减,口粘	口干,纳差,泄泻,胃痛,反酸	3
zy_4211865	腹部怕凉,背痛,胃痛,胃胀,排便不爽,纳差	胃胀减,烧心,反酸,口干,口苦,呕吐,头晕	纳差,胃胀,胃痛,腹部怕凉,排便不爽,背痛	3
zy_4225370	泄泻,失眠,纳差,口干,口苦,反酸,烧心,胃胀	胃痛减,口干,口苦,烧心,反酸,胃脘怕凉,乏力,易生气着急,便溏	泄泻,失眠,胃胀,纳差	3
zy_4225745	胃痛,纳差,嗳气,胃胀	反酸,口苦,多梦,尿频,便溏,胃痛减,胃胀减,嗳气,烧心,口干,乏力	胃痛,胃胀,纳差	3
zy_4227208	泄泻,失眠,纳差,恶心,腹胀,胃痛	反酸	恶心,纳差,泄泻,失眠,腹胀,胃痛	3
zy_4234235	失眠,嗳气,烧心,反酸,口干,腹胀,胃痛	胃痛减,胃胀减,嗳气,口干,口苦,咳痰,小便黄	烧心,失眠,腹胀,胃痛,反酸	3
zy_4245801	咳痰,喘息,乏力,腹部怕凉,口苦,口干,胁痛,胃痛	胃胀减,背痛,乏力,反酸	咳痰,口干,口苦,胁痛,胃痛,腹部怕凉,喘息	3
zy_425151	胃痛,胸痛,失眠,纳差,多汗,背痛,口干,口苦,反酸,烧心	烧心,反酸,口干,口苦,失眠,大便干	多汗,背痛,纳差,胃痛,胸痛	3
zy_4254055	口苦,口干,嗳气,胃痛,便秘,失眠	胃胀减,背部烧灼感,烧心,咳嗽,咳痰,心悸,胸闷,乏力,善太息,失眠,多梦	口干,便秘,嗳气,口苦,胃痛	3
zy_4256758	便秘,咽部疼痛,胃痛,失眠,纳差,嗳气	胃胀减,乏力,口干,反酸,颈部不适,腰部不适,尿频	便秘,嗳气,纳差,失眠,胃痛,咽部疼痛	3
zy_4262174	泄泻,纳差,口苦,口干,胃痛,胃胀	胃胀减,反酸,嗳气,口苦	口干,纳差,泄泻,胃胀,胃痛	3
zy_4268938	乏力,气短,口苦,口干,嗳气,反酸,烧心,胃痛,胃胀	胃胀减,嗳气,口粘	口干,烧心,口苦,气短,胃胀,胃痛,反酸,乏力	3
zy_4271491	失眠,纳差,气短,心悸,胸闷,腹痛,口干,口苦,烧心,反酸,胃胀,胃痛	胃痛减,口干,胸闷,心慌	烧心,心悸,口苦,纳差,失眠,胃胀,胃痛,腹痛,反酸,气短	3
zy_4276277	大便干,乏力,失眠,下肢疼痛,背痛,胃胀,纳差,口干,烧心,反酸,胃痛	胃痛减,纳少,反酸,牙痛,牙龈红肿	口干,下肢疼痛,烧心,纳差,失眠,胃胀,胃痛,背痛,大便干,乏力	3
zy_4284558	胸闷,反酸,反食,嗳气,胃脘嘈杂,胃胀,胃痛	胃胀减,烧心,口干,乏力,多梦,寐一般	胸闷,反食,嗳气,胃脘嘈杂,胃胀,胃痛,反酸	3
zy_4288731	尿痛,尿急,纳差,口臭,口干,口苦,烧心,反酸,胃胀,胃痛	口苦,口中异味,反酸,嗳气	口干,烧心,口臭,纳差,胃胀,尿急,胃痛,尿痛	3
zy_4302581	烧心,反酸,胃痛	口苦	烧心,反酸,胃痛	3
zy_4304131	纳差,排便不爽,背痛,失眠,口干,口苦,胃胀,胃痛	胃痛减,纳少,嗳气,反酸,恶心	口干,口苦,纳差,失眠,胃胀,胃痛,排便不爽,背痛	3
zy_4317595	尿频,排便不爽,眼睑沉重,尿痛,失眠,心烦,口黏,口苦,口干,乏力,胸闷,纳差,胃痛	呕吐,咽干,咳嗽,咳痰,排便不爽	心烦,尿频,胸闷,口干,口苦,纳差,失眠,眼睑沉重,胃痛,尿痛,口黏,乏力	3
zy_4318289	腹胀,尿频,便溏,烧心,胃痛	胃痛减,腹胀,口干,口苦,口中异味,头晕,胸闷,反酸,嗳气,气短,乏力,咽干,尿频	烧心,便溏,胃痛	3
zy_4320721	纳差,口黏,口干,反酸,嗳气,胃胀,胃痛	胃痛减	口干,嗳气,纳差,胃胀,胃痛,反酸,口黏	3
zy_4321398	便溏,失眠,口干,烧心,反酸,嗳气,恶心,胃胀,胃痛	胃胀减,口苦,易怒,寐一般,反酸,舌痛,牙痛,口辣,口麻,乏力,失眠,小便少,泄泻	口干,烧心,嗳气,恶心,便溏,胃胀,胃痛	3
zy_4330997	便秘,口干,嗳气,胃胀,胃痛	胃痛减,烧心,口苦	口干,便秘,嗳气,胃胀,胃痛	3
zy_4337231	便秘,恶心,嗳气,口干,烧心,反酸,胃胀,胃痛	胃痛减,口苦,口干,小便黄	烧心,便秘,恶心,嗳气,胃胀,胃痛,反酸	3
zy_4342200	便秘,失眠,心烦,头晕,反酸,胃痛	腹痛,乏力,口粘,胃脘怕凉,神清,神志清楚,便溏,矢气	心烦,便秘,失眠,胃痛,头晕,反酸	3
zy_4342560	腹胀,纳差,烧心,反酸,嗳气,胃胀,胃痛	胃胀减,嗳气,口苦	烧心,纳差,胃胀,腹胀,胃痛,反酸	3
zy_4344053	尿频,小便黄,排便不爽,失眠,汗出,视物模糊,眼干,口黏,口苦,口干,嗳气,胃胀,胃痛	胃胀减,胃痛减,嗳气,口干,口苦,呕吐,反酸,视物模糊,失眠,眼干,排便不爽	尿频,汗出,胃胀,小便黄,胃痛,口黏	3
zy_4348064	泄泻,失眠,乏力,纳差,头晕,口苦,口干,烧心,嗳气,胃胀,胃痛	胃胀减,口苦	口干,烧心,嗳气,纳差,泄泻,失眠,胃胀,胃痛,头晕,乏力	3
zy_4350140	小便黄,疲倦,失眠,纳差,嗳气,烧心,反酸,恶心,呕吐,胃胀,胃痛	胃胀减,背痛,胃痛减,背部不适,胸闷	疲倦,烧心,嗳气,恶心,呕吐,纳差,失眠,小便黄,胃胀,胃痛,反酸	3
zy_4369832	大便干,失眠,嗳气,口干,口苦,胃痛	胃胀减,反酸	口干,嗳气,口苦,失眠,胃痛,大便干	3
zy_4369885	泄泻,乏力,胃胀,胃痛,恶心,口干,反酸,烧心	呕吐,烧心,口干,口苦,咳痰,咽痛,乏力	恶心,泄泻,胃胀,胃痛,反酸	3
zy_4370336	小便黄,大便干,口干,口苦,气短,胸闷,反酸,胃痛	口苦,咽痒,咽痛,纳少,嗳气,矢气	口干,胸闷,小便黄,胃痛,反酸,大便干,气短	3
zy_4371915	小便黄,排便不爽,失眠,纳差,烧心,反酸,嗳气,口干,胃痛	胃痛减,口苦,咳嗽,心慌	口干,烧心,嗳气,纳差,失眠,小便黄,胃痛,排便不爽,反酸	3
zy_4374370	失眠,汗出,烦躁,口干,反酸,烧心,恶寒,胃胀,胃痛	胃胀减,反酸,嗳气,口粘,心悸,排便不爽	口干,汗出,烧心,烦躁,恶寒,失眠,胃胀,胃痛	3
zy_4374743	腰背发凉,心悸,心烦,乏力,失眠,口干,口苦,烧心,反酸,胃胀,胃痛	胃胀减,胃痛减,烧心,反酸,口苦,心烦,口干	心悸,失眠,胃胀,腰背发凉,胃痛,乏力	3
zy_4378313	胃痛,便溏,口苦,口干,胁痛	烧心,纳少,反酸,口干,口苦,腰痛,头晕,瘙痒,胃痛减	便溏,胁痛,胃痛	3
zy_4388952	失眠,纳差,烧心,嗳气,恶心,胃痛	胃痛减,胃脘怕凉,胸闷,气短,乏力,神志清楚	烧心,嗳气,恶心,纳差,失眠,胃痛	3
zy_4390083	寐可,纳差,乏力,胃胀,胃痛	胃胀减,嗳气,口粘,烧心,小便黄	寐可,纳差,胃胀,胃痛,乏力	3
zy_4391293	大便干,小便黄,多梦,失眠,纳差,乏力,口干,嗳气,反酸,烧心,胃胀,胃痛	纳少,反酸,嗳气,口干,口苦	烧心,纳差,多梦,失眠,小便黄,胃胀,胃痛,大便干,乏力	3
zy_4392849	颈部不适,胃胀,失眠,纳差,烧心,嗳气,咽部不适,胃痛	胃痛减,胃胀减,反酸,心慌,口干	烧心,嗳气,颈部不适,咽部不适,纳差,失眠,胃胀,胃痛	3
zy_4395074	失眠,小便黄,排便不爽,背痛,口黏,口苦,嗳气,吞咽困难,胃胀,胃痛	胃胀减,纳少,嗳气,口粘,便溏	吞咽困难,口苦,失眠,小便黄,胃胀,胃痛,排便不爽,背痛,口黏	3
zy_4405685	反酸,烧心,胃胀,胃痛	胃痛减,纳少,嗳气,口粘,小便黄	烧心,反酸,胃胀,胃痛	3
zy_4426411	大便干,失眠,口苦,口干,反酸,嗳气,胃痛	烧心,反酸,胃胀减,嗳气,口粘,乏力	口干,口苦,失眠,胃痛,大便干	3
zy_4427103	气短,心悸,胸闷,头晕,头痛,乏力,口苦,口干,胃胀,胃痛	胃胀减	口干,胸闷,头痛,心悸,口苦,胃胀,乏力,头晕,胃痛,气短	3
zy_4427194	大便干,咳白痰,呛咳,咽部不适,恶心,口干,烧心,胃胀	胃胀减,烧心,反酸,嗳气,口干,胃脘怕凉	恶心,咽部不适,咳白痰,胃胀,呛咳,大便干	3
zy_4438585	尿频,失眠,乏力,关节疼痛,咳痰,咳嗽,口干,口苦,烧心,反酸,胃痛	胃痛减,纳少,嗳气,口粘,反酸,小便黄	咳痰,尿频,口干,烧心,咳嗽,口苦,失眠,关节疼痛,胃痛,乏力	3
zy_4442612	便溏,失眠,纳差,心烦,腹胀,胃痛	胃胀减,纳少,反酸,口干,口苦,嗳气,乏力	心烦,纳差,失眠,便溏,腹胀,胃痛	3
zy_4444392	泄泻,呕吐,失眠,纳差,胸闷,气短,心悸,乏力,胃脘怕凉,口干,口苦,胃胀,胃痛	胃痛减	口干,胸闷,心悸,呕吐,纳差,泄泻,口苦,失眠,胃脘怕凉,胃胀,乏力,胃痛,气短	3
zy_4445217	排便不爽,失眠,口干,口苦,烧心,反酸,胃痛	胃胀减,胃痛减,烧心,头晕,腰痛,畏寒,尿频,乏力,双足麻木,反酸,口干,口苦,耳鸣	排便不爽,失眠,胃痛	3
zy_4446990	失眠,纳差,口干,口苦,反酸,烧心,嗳气,胃胀,胃痛	胃痛减,纳少,反酸,嗳气,大便干,小便黄	口干,烧心,纳差,口苦,失眠,胃胀,胃痛	3
zy_4450457	腹胀,便溏,烧心,反酸	胃胀减,恶心,口干,腹部下坠感	烧心,腹胀,反酸,便溏	3
zy_4451987	便秘,失眠,胃痛,口干,口苦,嗳气	咳嗽,咽痛,胃胀减,烧心,瘙痒,尿频	口干,便秘,嗳气,口苦,失眠,胃痛	3
zy_4453627	下肢乏力,腰痛,视物模糊,头蒙,咽干,咽堵,口干,烧心,嗳气,胃痛,胃胀	胃痛减,反酸,乏力,背冷,纳少,胃胀减,口干,口苦,烧心,嗳气,喘憋,神志清楚	咽干,腰痛,头蒙,下肢乏力,视物模糊,胃胀,咽堵,胃痛	3
zy_4457123	尿痛,排便不爽,失眠,纳差,口干,口苦,嗳气,胃胀,胃痛	胃脘嘈杂,心烦,口干,口苦,胃胀减,小便黄	尿痛,嗳气,纳差,失眠,胃胀,胃痛,排便不爽	3
zy_4457513	便秘,失眠,恶心,嗳气,反酸,烧心,口干,胃胀,胃痛	嗳气	口干,烧心,便秘,恶心,失眠,胃胀,胃痛,反酸	3
zy_4461140	胃胀,胃痛,口干,口苦	胃胀减,反酸,烧心,口干,乏力,便溏	胃痛,胃胀,口苦	3
zy_4467638	腹痛,口苦,烧心,反酸,胃胀,胃痛	胃痛减,口干,口苦	烧心,胃胀,胃痛,腹痛,反酸	3
zy_4474625	咳白痰,失眠,纳差,烧心,口干,咳嗽,胃胀	胃痛减,纳少,口粘	口干,烧心,咳嗽,纳差,咳白痰,失眠,胃胀	3
zy_4474798	小便黄,排便不爽,失眠,纳差,反酸,烧心,口干,口黏,嗳气,胃痛	烧心,反酸,乏力,胃脘怕凉	口干,嗳气,纳差,失眠,小便黄,胃痛,排便不爽,口黏	3
zy_4480805	纳差,烧心,反酸,嗳气,胃胀,胃痛	胃胀减,恶心,胃痛减,反酸	烧心,嗳气,纳差,胃胀,胃痛	3
zy_4486700	皮疹,失眠,纳差,恶心,胃脘嘈杂,胃痛	胃痛减,纳少,口干,口粘,反酸,头昏,心悸,胸闷,小便黄	恶心,皮疹,纳差,胃脘嘈杂,失眠,胃痛	3
zy_4491429	大便干,尿频,寐可,腹胀,胃痛	胃痛减	尿频,寐可,腹胀,胃痛,大便干	3
zy_4494431	失眠,口干,口黏,胃胀,胃痛	胃痛减,胃胀减,嗳气,烧心,反酸,口干,口苦,心烦	失眠,胃胀,口黏,胃痛	3
zy_450013	失眠,纳差,肠鸣,乏力,口干,口苦,嗳气,胃胀,胃痛	胃胀减,嗳气,口干,口苦,反酸,乏力,肠鸣,失眠,纳差	胃胀,胃痛	3
zy_4517145	泄泻,失眠,纳差,心烦,反酸,胃痛	便血	心烦,纳差,泄泻,失眠,胃痛,反酸	3
zy_4519562	口苦,烧心,反酸,胃胀,胃痛	胃痛减,反酸,嗳气,口干,口苦,口中异味,呕吐,乏力,气短,胃脘怕凉,心慌,胸闷,背痛,咽痒,眼疼,便溏	烧心,胃胀,胃痛	3
zy_4520658	腹胀,纳差,口干,口苦,嗳气,胃胀,恶心,胃痛	胃胀减	口干,嗳气,恶心,口苦,纳差,胃胀,腹胀,胃痛	3
zy_4526801	失眠,咳痰,咳嗽,头晕,烦躁,心烦,乏力,口苦,口干,烧心,反酸,嗳气,胃脘怕凉,胃胀,胃痛	胃痛减,嗳气,胸闷,口苦	咳痰,心烦,咳嗽,口干,烧心,烦躁,失眠,胃脘怕凉,胃胀,胃痛,头晕,反酸,乏力	3
zy_4532669	排便不爽,多梦,失眠,口辣,烧心,胃脘怕凉,胃胀,胃痛	神志清楚,恶心,乏力	烧心,多梦,胃胀,失眠,胃脘怕凉,胃痛,排便不爽,口辣	3
zy_4547756	胸闷,咳痰,咳嗽,胃痛,口干,口苦,失眠,纳差,大便干	胃胀减,腰痛,咳嗽,咳痰	口干,胸闷,纳差,口苦,失眠,胃痛,大便干	3
zy_4550693	泄泻,尿频,头晕,烧心,胃痛	反酸,胃脘怕凉,嗳气,口干,口苦,口中异味,胃痛减,纳少,口粘	尿频,烧心,泄泻,胃痛,头晕	3
zy_455177	尿频,失眠,纳差,口苦,口干,心悸,头晕,胃痛	胃痛减,头晕,心悸,口干,口苦,小便,纳差	尿频,失眠,胃痛	3
zy_4553098	烧心,失眠,纳差,焦虑,口苦,嗳气,反酸,胃胀,胃痛	胃胀减,胃痛减,反酸	烧心,嗳气,纳差,口苦,失眠,胃胀,焦虑,胃痛	3
zy_4557014	胃痛,胃胀,烧心,嗳气,咽痒,气短,善太息,头晕,纳差	胃痛减,咽堵,口苦,胃胀减,嗳气,反酸,乏力,心烦,咳嗽,咳痰,口干,咽干,眼干,鼻干,便秘	烧心,纳差,咽痒,胃胀,善太息,头晕,胃痛,气短	3
zy_4564040	小便黄,纳差,口干,口苦,头蒙,嗳气,胁痛,胃胀,胃痛	胃痛减,口干,口苦	头蒙,嗳气,纳差,胃胀,小便黄,胁痛,胃痛	3
zy_4574849	排便不爽,乏力,小便黄,口苦,纳差,嗳气,胃胀,胃痛	胃胀减,小便黄,口苦	嗳气,纳差,胃胀,胃痛,排便不爽,乏力	3
zy_458636	腹部怕凉,纳差,咽干,口干,恶心,反酸,烧心,胃痛	胃痛减,烧心,反酸,恶心,口干	腹部怕凉,咽干,胃痛,纳差	3
zy_4591839	失眠,口苦,口干,反酸,烧心,胃胀,背痛,胃痛	胃痛减,胃胀减,烧心,口干,口苦,咳嗽,嗳气	反酸,失眠,胃胀,胃痛,背痛	3
zy_4591991	尿频,胃脘怕凉,纳差,口干,胃痛	胃胀减,反酸,口苦,心慌,胃痛减,失眠	尿频,口干,纳差,胃脘怕凉,胃痛	3
zy_4600844	黑便,失眠,口苦,口干,反酸,烧心,嗳气,胃胀,胃痛	胃痛减,乏力,头晕,便溏	口干,烧心,嗳气,口苦,失眠,胃胀,胃痛,黑便,反酸	3
zy_4613303	胃痛,胃胀,纳差,反酸,嗳气,烧心	口干,口苦,胸骨后,胃痛减,乏力,气短,背部不适,易怒	烧心,嗳气,纳差,胃胀,胃痛,反酸	3
zy_4613616	消瘦,失眠,纳差,口干,口苦,嗳气,胸闷,胃痛	胃胀减,咽痛	口干,胸闷,嗳气,纳差,口苦,失眠,胃痛,消瘦	3
zy_4613641	泄泻,腰痛,关节疼痛,乏力,失眠,纳差,口干,烧心,腹痛,胃痛	胃痛减,鼻塞,反酸,口干,失眠,多梦,小便黄	烧心,腰痛,纳差,泄泻,关节疼痛,胃痛,腹痛,乏力	3
zy_4614589	尿频,纳差,头晕,乏力,反酸,烧心,恶心,胃痛	胃胀减,心烦,咳嗽	尿频,烧心,恶心,纳差,胃痛,头晕,反酸,乏力	3
zy_4614929	小便黄,泄泻,失眠,纳差,烧心,反酸,嗳气,口干,胃痛	胃胀减,反酸,胃脘怕凉	口干,烧心,嗳气,纳差,泄泻,失眠,小便黄,胃痛	3
zy_4621106	纳差,烧心,反酸,嗳气,胃胀,胃痛	胃痛减,胃胀减,咽堵,吞咽困难	烧心,嗳气,纳差,胃胀,胃痛,反酸	3
zy_462239	胃胀,便秘,失眠,纳差,口苦,烧心,反酸,嗳气,胃痛	胃胀减,嗳气,烧心,反酸,口苦,纳差	便秘,失眠,胃胀,胃痛	3
zy_4623831	口苦,失眠,口干,反酸,胁痛,胃胀	胃痛减,口干,纳少,反酸,多梦,乏力,大便干,口苦,失眠	胃胀,胁痛	3
zy_4634311	大便干,失眠,恶心,呕吐,嗳气,口干,口苦,胃胀,胃痛	胃痛减	口干,嗳气,恶心,呕吐,口苦,失眠,胃胀,胃痛,大便干	3
zy_463884	多汗,头晕,口苦,口干,反酸,嗳气,胃胀,胃痛	胃胀减,胃痛减,嗳气,反酸,口干,口苦,头晕,汗出,小便黄	多汗,胃胀,胃痛	3
zy_4646846	口干,胃胀,胃痛	胃胀减,手脚发凉	口干,胃胀,胃痛	3
zy_4665902	胃胀,背痛,嗳气,恶心,头晕,纳差,失眠,胃痛,烧心,口干,口苦	反酸,口苦	口干,烧心,嗳气,恶心,纳差,失眠,胃胀,胃痛,头晕,背痛	3
zy_4668622	排便不爽,失眠,反酸,口干,嗳气,胃痛,胃胀	胃胀减	口干,嗳气,失眠,胃胀,胃痛,排便不爽,反酸	3
zy_4670899	口干,口苦,烧心,反酸,嗳气,胃胀,胃痛	胃痛减,心烦,头痛,失眠	口干,烧心,嗳气,口苦,胃胀,胃痛,反酸	3
zy_4688078	失眠,口苦,口干,嗳气,胃痛,胃胀	口干,口苦	失眠,嗳气,胃胀,胃痛	3
zy_4688982	小便黄,疲倦,失眠,纳差,嗳气,烧心,反酸,呕吐,恶心,胃胀,胃痛	胃脘不适,乏力	疲倦,烧心,嗳气,恶心,呕吐,纳差,失眠,小便黄,胃胀,胃痛,反酸	3
zy_4690897	排便不爽,小便黄,失眠,纳差,矢气,嗳气,口黏,口干,反酸,烧心,胃胀,胃痛	胃痛减,反酸,烧心	口干,排便不爽,嗳气,纳差,失眠,小便黄,胃胀,胃痛,矢气,口黏	3
zy_4707379	小便黄,排便不爽,失眠,纳差,咳嗽,口干,口苦,烧心,反酸,胃痛	胃胀减,反酸	咳嗽,口干,烧心,口苦,纳差,失眠,小便黄,胃痛,排便不爽	3
zy_4716410	便溏,失眠,口干,烧心,反酸,嗳气,恶心,胃胀,胃痛	反酸,口干,口苦,胸闷,乏力,失眠	烧心,嗳气,恶心,胃胀,便溏,胃痛	3
zy_4717219	泄泻,肛门下坠感,失眠,乏力,纳差,头晕,口干,口苦,烧心,嗳气,胃胀,胃痛	腰痛,嗳气,乏力,心烦,咳嗽	口干,烧心,肛门下坠感,纳差,泄泻,口苦,失眠,胃胀,胃痛,头晕	3
zy_4719983	失眠,口干,口苦,咳嗽,咽干,鼻塞,乏力,头晕,纳差,胃胀,胃痛	胃痛减,反酸,口干,乏力,失眠,寐一般,便溏,尿急	咽干,咳嗽,纳差,口苦,胃胀,胃痛,鼻塞,头晕	3
zy_4728126	便溏,多梦,失眠,纳差,乏力,烧心,口苦,口干,口黏,胃胀,胃痛	胃胀减,反酸,呕吐	口干,烧心,口苦,纳差,多梦,便溏,失眠,胃胀,胃痛,口黏,乏力	3
zy_4736299	咳白痰,呕吐,咳痰,咳嗽,恶心,胃胀,胃痛,乏力,失眠,纳差	烧心,胃痛减,口干,口苦,排便不爽	咳痰,咳嗽,恶心,呕吐,纳差,咳白痰,胃胀,失眠,胃痛,乏力	3
zy_4738718	恶寒,肠鸣,腹胀,胃痛	反酸,口苦,便溏,胃胀减	肠鸣,恶寒,腹胀,胃痛	3
zy_4740438	泄泻,背痛,小便黄,纳差,口苦,口干,嗳气,胃痛,胃胀	纳少,口粘,反酸,小便黄,胃痛减,嗳气,口干	纳差,泄泻,口苦,胃胀,胃痛,背痛	3
zy_4746401	便溏,眼胀,胸痛,呃逆,胃胀,胃痛	胃痛减	呃逆,眼胀,胃胀,便溏,胃痛,胸痛	3
zy_474695	胃痛,失眠,纳差,胃胀	胃胀减	失眠,胃胀,胃痛,纳差	3
zy_4756266	胃痛,胃胀,便秘,失眠,纳差,口苦,烦躁,胃脘怕凉	胃胀减,神志清楚	烦躁,便秘,口苦,纳差,失眠,胃胀,胃脘怕凉,胃痛	3
zy_4759852	纳差,烧心,反酸,嗳气,胃痛,胃胀	胃痛减	烧心,嗳气,纳差,胃胀,胃痛,反酸	3
zy_4760443	尿频,泄泻,口干,嗳气,反酸,胃胀,胃痛	胃痛减,背痛,口苦	尿频,口干,嗳气,泄泻,胃胀,胃痛,反酸	3
zy_4773285	便秘,失眠,恶心,呕吐,嗳气,口干,口苦,胃胀,胃痛	胃胀减,胃痛减,嗳气,反酸,口苦	口干,便秘,恶心,呕吐,失眠,胃胀,胃痛	3
zy_4775421	失眠,小便黄,便溏,多汗,潮热,心烦,纳差,乏力,疲倦,口干,嗳气,烧心,胃胀,胃痛	反酸,乏力,口干,口苦,腰痛,神志清楚	心烦,疲倦,烧心,嗳气,多汗,潮热,纳差,失眠,小便黄,便溏,胃胀,胃痛	3
zy_4777820	小便黄,失眠,烧心,反酸,口干,口黏,嗳气,胃胀,胃痛	胃痛减,排便不爽	口干,烧心,嗳气,失眠,小便黄,胃胀,胃痛,反酸,口黏	3
zy_477798	咽干,烧心,胃痛	胃痛减,烧心,咽干	胃痛	3
zy_4778767	便溏,失眠,纳差,心悸,嗳气,胃胀,烧心,反酸,胃痛	纳少,胃脘不适,口苦	烧心,心悸,嗳气,纳差,失眠,便溏,胃胀,胃痛,反酸	3
zy_4787796	失眠,纳差,心悸,乏力,烦躁,反酸,口干,口臭,胃痛	胃痛减,纳少,反酸,小便黄	口干,口臭,烦躁,心悸,纳差,失眠,胃痛,乏力	3
zy_4800751	便溏,腰痛,关节疼痛,乏力,多梦,失眠,纳差,口干,烧心,腹痛,胃胀,胃痛	胃胀减,口苦,尿急	口干,烧心,腰痛,纳差,多梦,便溏,失眠,胃胀,关节疼痛,胃痛,腹痛,乏力	3
zy_4823305	尿频,失眠,头痛,乏力,纳差,胃脘嘈杂,嗳气,胃痛	胃胀减,反酸,嗳气,口苦	尿频,头痛,纳差,胃脘嘈杂,失眠,胃痛,乏力	3
zy_4825094	肩痛,大便干,胸闷,气短,背痛,反酸,烧心,口苦,口干,腹胀,胃痛	反酸,口苦,神志清楚	口干,胸闷,烧心,肩痛,腹胀,胃痛,背痛,大便干,气短	3
zy_4830654	失眠,小便黄,矢气,便溏,口干,纳差,嗳气,反酸,烧心,胃胀,胃痛	胃胀减,反酸,嗳气,小便黄,烧心	口干,纳差,失眠,便溏,胃胀,胃痛,矢气	3
zy_4838164	失眠,乏力,腹部怕凉,口干,口苦,反酸,烧心,嗳气,腹胀,胃痛	胃痛减,反酸,口苦,腹部怕凉,乏力,大便,咳嗽	口干,烧心,嗳气,失眠,腹胀,胃痛	3
zy_4846704	烧心,反酸,胃胀,胃痛	胃痛减,咽痛	烧心,反酸,胃胀,胃痛	3
zy_4853335	大便干,乏力,纳差,嗳气,烧心,反酸,恶心,呕吐,胃胀,胃痛	胃痛减,恶心,头晕,腹胀	烧心,嗳气,呕吐,纳差,胃胀,胃痛,反酸,大便干,乏力	3
zy_4855500	口干,烦躁,反酸,烧心,嗳气,胃痛	胃痛减,口干,口苦,咳痰	烧心,烦躁,嗳气,胃痛,反酸	3
zy_4865825	眼干,胃脘怕凉,流涕,耳鸣,胁痛,胃痛	胃痛减,胃胀减,嘈杂,嗳气,纳少	眼干,胃脘怕凉,胁痛,胃痛,耳鸣,流涕	3
zy_4866225	口苦,口干,反酸,烧心,胃痛,胃胀	胃胀减,咳嗽,烧心,反酸,嗳气,脓血	口干,胃胀,胃痛,口苦	3
zy_4866851	排便不爽,失眠,纳差,口苦,口干,嗳气,胃痛,胃胀	胃胀减,反酸,心慌,腹部不适,背紧,胃痛减,肛门下坠感	口干,嗳气,纳差,口苦,失眠,胃胀,胃痛,排便不爽	3
zy_4867505	纳差,烧心,嗳气,恶心,胃痛	嗳气,烧心,呕吐	胃痛,恶心,纳差	3
zy_4867589	排便不爽,头晕,嗳气,口苦,口干,反酸,烧心,背痛,胃痛	胃痛减,反酸,口干,口苦,呕吐,气短,眼干,视物模糊,耳鸣	排便不爽,烧心,嗳气,胃痛,头晕,背痛	3
zy_4869290	嗳气,口黏,胃痛	嗳气,口干,口苦	口黏,胃痛	3
zy_4870292	便溏,失眠,恶寒,眼干,鼻干,口干,嗳气,反酸,胃胀,胃痛	反酸,嗳气,口干	恶寒,眼干,失眠,便溏,胃胀,鼻干,胃痛	3
zy_4872934	纳差,口黏,口干,嗳气,胃胀,胃痛	胃胀减,嗳气,乏力,腰痛,心烦,心慌,胸闷,尿频	口干,纳差,胃胀,胃痛,口黏	3
zy_4874334	小便黄,排便不爽,失眠,纳差,口干,口苦,烧心,胃痛	口干,口苦	烧心,纳差,失眠,小便黄,胃痛,排便不爽	3
zy_4875598	便秘,失眠,恶心,呕吐,嗳气,口苦,口干,胃胀,胃痛	胃痛减	口干,便秘,恶心,嗳气,呕吐,口苦,失眠,胃胀,胃痛	3
zy_4878561	胸闷,气短,心悸,恶寒,嗳气,反酸,烧心,胃痛	胃痛减,胃胀减,胸闷,背痛,反酸,恶心,嗳气,咳痰	烧心,心悸,恶寒,胃痛,气短	3
zy_4879662	失眠,小便黄,心烦,气短,口干,纳差,嗳气,烧心,反酸,胃痛,胃胀	反酸,口干,口苦,心烦,烧心	嗳气,纳差,失眠,胃胀,小便黄,胃痛,气短	3
zy_4879885	胸痛,呕吐,恶心,嗳气,胃胀,胃痛	神志清楚,意识清,口干,瘙痒,尿频	恶心,嗳气,呕吐,胃胀,胃痛,胸痛	3
zy_4893296	失眠,纳差,眼干,咳嗽,胸闷,气短,咽部异物感,口苦,口干,恶心,乏力,烧心,胃胀,胃痛	胃胀减,口干,口苦,口粘,呕吐,反酸,眼干,视物模糊,汗多	咳嗽,胸闷,烧心,恶心,纳差,气短,失眠,胃胀,咽部异物感,胃痛,乏力	3
zy_4893737	心烦,尿频,失眠,心悸,胃胀,胃痛	胃胀减,胃痛减,心烦,心悸,反酸,纳差	尿频,胃胀,失眠,胃痛	3
zy_4896331	失眠,纳差,口苦,口干,反酸,烧心,嗳气,胃胀,胃痛	胃胀减,反酸,烧心,口干	嗳气,纳差,口苦,失眠,胃胀,胃痛	3
zy_4899082	便秘,口苦,口干,反酸,烧心,寐可,小便黄,纳差,嗳气,胃痛,胃胀	胃胀减,嗳气,胃痛减,口干,口苦,头胀	寐可,烧心,便秘,纳差,小便黄,胃胀,胃痛,反酸	3
zy_4900639	口干,纳差,乏力,嗳气,胃胀,胃痛	胃胀减,胃痛减,口干,乏力,纳差	嗳气,胃胀,胃痛	3
zy_4903162	小便黄,大便干,口干,口苦,嗳气,胃胀,胃痛	胃胀减,反酸,嗳气	口干,口苦,小便黄,胃胀,胃痛,大便干	3
zy_4906063	纳差,嗳气,胃痛,胃胀	背部不适,乏力,口中异味,口苦	嗳气,纳差,胃胀,胃痛	3
zy_4906874	口苦,纳差,反酸,口臭,胃胀,胃痛	胃痛减	口臭,口苦,纳差,胃胀,胃痛,反酸	3
zy_4922437	泄泻,失眠,纳差,口臭,口干,嗳气,恶心,胃痛	胃胀减,嗳气,口粘,乏力,四肢麻木,排便不爽	口干,口臭,恶心,纳差,泄泻,失眠,胃痛	3
zy_4924229	尿频,小便黄,排便不爽,失眠,汗出,视物模糊,眼干,口黏,口苦,口干,嗳气,胃胀,胃痛	胃痛减,嗳气,反酸,恶心,口干,口苦,小便黄	尿频,汗出,眼干,失眠,视物模糊,胃胀,胃痛,排便不爽,口黏	3
zy_4924266	小便黄,失眠,反酸,烧心,口黏,口干,嗳气,胃痛	烧心,胃痛减,咳痰,咽痛,口干,口苦	嗳气,失眠,小便黄,胃痛,反酸,口黏	3
zy_4939890	下肢水肿,小便淋漓不尽,乏力,咳嗽,胃脘怕凉,口干,口苦,胃胀,胃痛	反酸,纳少,头痛,口干,胸闷,心慌,气短,胃痛减,麻木,发凉感,便溏,尿频	小便淋漓不尽,咳嗽,口苦,胃脘怕凉,胃胀,胃痛,下肢水肿,乏力	3
zy_4942472	乏力,嗳气,反酸,胁痛,消瘦,失眠,多梦,小便黄	胃胀减,反酸	嗳气,失眠,多梦,小便黄,胁痛,消瘦,乏力	3
zy_4945449	失眠,眼酸涩,耳鸣,肠鸣,嗳气,反酸,烧心,口苦,胃胀	胃胀减,乏力	烧心,肠鸣,嗳气,眼酸涩,口苦,失眠,胃胀,耳鸣,反酸	3
zy_496215	泄泻,口干,反酸,烧心,嗳气,胃痛	嗳气,烧心,反酸,口干	泄泻,胃痛	3
zy_4962592	大便干,小便黄,多梦,失眠,纳差,口干,嗳气,胃痛	胃胀减,反酸,乏力	口干,嗳气,纳差,多梦,小便黄,失眠,胃痛,大便干	3
zy_4968666	小便黄,失眠,口苦,呕吐,恶心,胃胀,胃痛	胃痛减,咽痛,反酸,口干	恶心,呕吐,口苦,失眠,小便黄,胃胀,胃痛	3
zy_4968956	便秘,口苦,失眠,纳差,焦虑,心烦,口干,嗳气,胃痛	胃脘不适,乏力	心烦,口干,便秘,嗳气,纳差,口苦,失眠,焦虑,胃痛	3
zy_4971090	小便黄,便溏,失眠,纳差,口干,口苦,头蒙,嗳气,胁痛,胃胀,胃痛	胃痛减,胃胀减,口苦	口干,头蒙,嗳气,纳差,失眠,小便黄,便溏,胃胀,胁痛,胃痛	3
zy_498470	泡沫尿,便溏,失眠,乏力,多汗,纳差,嗳气,口苦,胃痛	胃痛减,口苦,嗳气,反酸,纳差,汗出,乏力	多汗,失眠,便溏,胃痛,泡沫尿	3
zy_4988608	纳差,嗳气,胃胀,胃痛	胃脘不适,胃痛减,口干,口苦,便溏	嗳气,纳差,胃胀,胃痛	3
zy_4991396	胃痛,失眠,呕吐,恶心	胃胀减,口粘,心烦	失眠,恶心,呕吐,胃痛	3
zy_4994591	排便不爽,腰部不适,口苦,失眠,头晕,腹胀,口黏,口干,嗳气,反酸,烧心,胃胀,胃痛	胃痛减,烧心	口干,嗳气,头晕,口苦,失眠,胃胀,腹胀,腰部不适,胃痛,排便不爽,反酸,口黏	3
zy_4994603	排便不爽,纳差,口干,胃胀,胃痛	腹部不适,口干,口苦,胃脘不适	排便不爽,胃痛,胃胀,纳差	3
zy_4998907	口干,胃胀,胃痛	胃痛减	口干,胃胀,胃痛	3
zy_5005937	便溏,失眠,纳差,烧心,反酸,口臭,胃痛	烧心,反酸,口中异味,口干,口苦	口臭,纳差,失眠,便溏,胃痛	3
zy_5012123	口干,嗳气,胃胀,胃痛	胃胀减,口苦	口干,嗳气,胃胀,胃痛	3
zy_5013470	嗳气,反酸,胃痛	烧心,腹痛	嗳气,反酸,胃痛	3
zy_5018401	消瘦,疲倦,排便不爽,失眠,纳差,视物模糊,心悸,乏力,多汗,心烦,烧心,胃胀,胃痛	胃痛减,下腹疼,反酸,烧心,口干,呕吐,乏力,腰痛	心烦,疲倦,心悸,多汗,纳差,失眠,视物模糊,胃胀,胃痛,排便不爽,消瘦	3
zy_5018798	大便干,失眠,纳差,心悸,胸闷,气短,乏力,头晕,胃脘怕凉,口臭,口苦,口干,恶心,胃痛	胃胀减,胃痛减,烧心,反酸,口干,口苦	胸闷,口臭,心悸,恶心,纳差,气短,失眠,胃脘怕凉,胃痛,头晕,大便干,乏力	3
zy_5020087	便秘,失眠,恶心,呕吐,嗳气,口苦,口干,胃胀,胃痛	胃胀减,呕吐,烧心,嗳气,口苦,心悸,胸闷,寐一般,小便黄	口干,便秘,恶心,失眠,胃胀,胃痛	3
zy_5021647	尿频,小便黄,排便不爽,大便干,失眠,纳差,咽干,口干,气短,胸闷,头晕,反酸,嗳气,腹胀,烧心,胃痛,胃胀	胃痛减,胃胀减,反酸,口干,口粘,心烦,汗多,纳少	咽干,尿频,胸闷,烧心,排便不爽,嗳气,纳差,失眠,小便黄,腹胀,胃胀,胃痛,头晕,大便干,气短	3
zy_5026400	小便黄,失眠,纳差,心烦,头晕,口干,口苦,流涕,咽痛,乏力,胃胀,胃痛	胃胀减,反酸,口苦	心烦,口干,纳差,失眠,小便黄,胃胀,胃痛,头晕,流涕,咽痛,乏力	3
zy_5037794	胁痛,失眠,胃胀,胃痛	嗳气	失眠,胃胀,胁痛,胃痛	3
zy_5043894	大便干,纳差,反酸,口黏,口干,嗳气,腹痛,腹胀,胃痛	反酸	口干,嗳气,纳差,大便干,腹胀,胃痛,腹痛,口黏	3
zy_5050311	大便干,排气少,失眠,纳差,乏力,头晕,腹痛,烧心,反酸,胃痛	胃胀减	烧心,头晕,纳差,失眠,胃痛,排气少,腹痛,反酸,大便干,乏力	3
zy_5056014	尿频,咽干,口干,嗳气,反酸,咽部堵闷,胸闷,胃痛,胃胀	胃胀减,胃痛减,咽堵,反酸,嗳气,口干,咽干,小便,胸闷	咽部堵闷,尿频,胃胀,胃痛	3
zy_5063261	纳差,嗳气,胃胀,胃痛	胃痛减,失眠	嗳气,纳差,胃胀,胃痛	3
zy_5064296	烧心,失眠,口苦,反酸,背痛,胃胀,胃痛	口干,咽痛,咳嗽,咳痰	烧心,反酸,口苦,失眠,胃胀,胃痛,背痛	3
zy_5067304	小便黄,纳差,口苦,口干,嗳气,烧心,反酸,胃胀,胃痛	乏力,泡沫尿	口干,烧心,嗳气,纳差,口苦,小便黄,胃胀,胃痛,反酸	3
zy_5070011	烧心,反酸,嗳气,口干,胃痛	口黏,胃胀减,口干	嗳气,烧心,反酸,胃痛	3
zy_5076860	便秘,失眠,纳差,乏力,心悸,头晕,恶心,呕吐,胃痛	胃痛减,胃胀减	便秘,心悸,恶心,呕吐,纳差,失眠,胃痛,头晕,乏力	3
zy_507845	口酸,嗳气,胃胀,胃痛	胃胀减,嗳气,口酸,口苦,反酸	胃胀,胃痛	3
zy_5079119	纳差,口黏,口苦,口干,气短,乏力,嗳气,咽部堵闷,胃痛	反酸,口干,口苦,乏力,胃痛减,失眠	咽部堵闷,嗳气,纳差,胃痛,口黏,气短	3
zy_5091665	大便干,消瘦,失眠,纳差,口苦,胸闷,胃痛,胃胀	神志清楚,胃痛减,咽痛,口苦	胸闷,纳差,失眠,胃胀,胃痛,消瘦,大便干	3
zy_5097486	失眠,纳差,口干,烧心,反酸,胃胀,胃痛	胃胀减,胃痛减,嗳气,口苦,心慌,心悸,小便黄	口干,烧心,纳差,失眠,胃胀,胃痛,反酸	3
zy_5103301	口干,口黏,胃痛,胃胀	胃胀减,胃痛减,反酸,乏力,咳嗽,咳痰,嗜睡	口干,胃胀,口黏,胃痛	3
zy_5104361	排便不爽,失眠,纳差,口苦,嗳气,烧心,反酸,胃胀,胃痛	胃胀减,反酸,烧心,嗳气,口苦,排便不爽	失眠,胃胀,胃痛,纳差	3
zy_5106619	口黏,胃胀,小便黄,失眠,头痛,头晕,嗳气,乏力,气短,胸闷,胃痛	胃痛减,腹胀,胃脘怕凉,口干,口苦,反酸,烧心	胸闷,头痛,嗳气,乏力,失眠,胃胀,小便黄,胃痛,头晕,口黏,气短	3
zy_5108841	便溏,口苦,口干,烧心,反酸,嗳气,胃胀,胃痛	纳少	口干,烧心,嗳气,口苦,便溏,胃胀,胃痛,反酸	3
zy_5112269	小便黄,口苦,口干,头晕,咽干,嗳气,胃痛	胃痛减,胃胀减,口干,反酸,烧心,呕吐	咽干,嗳气,口苦,小便黄,胃痛,头晕	3
zy_5116846	失眠,便秘,嗳气,口干,口苦,胃胀,纳差,乏力,胃痛	胃痛减,口干,口苦,乏力,纳少,口中异味,心烦,寐一般	便秘,嗳气,纳差,失眠,胃胀,胃痛	3
zy_5136972	便溏,腰痛,关节疼痛,乏力,多梦,失眠,口干,烧心,腹痛,胃胀,胃痛	胃痛减,嗳气,胃胀减,口干,口苦,头晕,耳鸣	烧心,腰痛,多梦,便溏,失眠,胃胀,关节疼痛,胃痛,腹痛,乏力	3
zy_5137069	烧心,反酸,失眠,纳差,恶心,呕吐,胃痛	胃痛减,胃脘怕凉,胃胀减,口苦	烧心,恶心,呕吐,纳差,失眠,胃痛,反酸	3
zy_5155260	小便黄,纳差,口苦,口干,嗳气,反酸,烧心,胃胀,胃痛	胃痛减,纳少,咳嗽,咳痰	口干,烧心,嗳气,纳差,口苦,小便黄,胃胀,胃痛,反酸	3
zy_5155454	小便黄,排便不爽,失眠,纳差,反酸,烧心,口臭,口苦,嗳气,胃痛,胃胀	胃痛减,反酸,烧心,失眠,多梦,小便黄,胃胀减,口干,口苦	口臭,嗳气,纳差,胃胀,胃痛,排便不爽	3
zy_5157664	小便黄,排便不爽,失眠,潮热,盗汗,心烦,纳差,乏力,口干,嗳气,烧心,胃胀,胃痛	腰痛,听力差	心烦,口干,烧心,盗汗,嗳气,潮热,纳差,失眠,小便黄,胃胀,胃痛,排便不爽,乏力	3
zy_5158622	排便不爽,失眠,口干,口苦,嗳气,胃痛	神志清楚,胃胀减,心烦,汗多,烧心,口干,咳嗽,乏力,心悸,嗳气	排便不爽,失眠,胃痛,口苦	3
zy_5159515	便溏,脐周痛,口黏,口干,嗳气,胃胀,胃痛	腹部不适,反酸,口苦	口干,脐周痛,嗳气,胃胀,便溏,胃痛,口黏	3
zy_5177764	失眠,纳差,反酸,烧心,胃胀,胃痛	胃痛减,纳少,反酸	烧心,纳差,失眠,胃胀,胃痛	3
zy_5184467	泄泻,失眠,耳鸣,四肢皮肤瘙痒,纳差,口苦,口干,腹胀,胃胀,胃痛	胃脘不适,胃脘怕凉,排便不爽,尿频	口干,四肢皮肤瘙痒,口苦,泄泻,纳差,失眠,胃胀,腹胀,耳鸣,胃痛	3
zy_5186442	大便干,失眠,恶心,呕吐,嗳气,口苦,口干,胃胀,胃痛	乏力,胃痛减,气短,头晕	口干,恶心,嗳气,呕吐,口苦,失眠,胃胀,胃痛,大便干	3
zy_5187248	小便黄,失眠,烧心,反酸,嗳气,口干,胃痛	胃痛减,反酸,口苦,胃胀减,口干	烧心,嗳气,失眠,小便黄,胃痛	3
zy_5208726	小便黄,便溏,失眠,纳差,口苦,口干,头蒙,嗳气,胁痛,胃痛,胃胀	胃痛减,烧心,反酸,咳嗽,咳痰,流涕,嗳气,口粘,小便黄,排尿不适	口干,头蒙,纳差,口苦,失眠,便溏,胃胀,胁痛,胃痛	3
zy_5217806	寐可,纳差,恶心,嗳气,胃胀,胃痛	胃脘嘈杂,心烦,口臭,胃胀减,小便黄	寐可,嗳气,恶心,纳差,胃胀,胃痛	3
zy_5228517	便秘,纳差,口干,口苦,胃胀	胃胀减,口干	便秘,胃胀,纳差,口苦	3
zy_5236183	失眠,纳差,口干,口苦,胃胀,胃痛	胃痛减,胃胀减,反酸,口苦	口干,纳差,失眠,胃胀,胃痛	3
zy_5240718	便秘,失眠,纳差,心烦,头晕,口苦,口干,胃胀,胃痛	胃胀减,胃脘怕凉,腹痛,口中异味,口苦,乏力,神志清楚	心烦,口干,便秘,纳差,失眠,胃胀,胃痛,头晕	3
zy_5244071	失眠,纳差,口干,口黏,烧心,胃胀,胃痛	胃痛减,胃胀减,心烦,汗多,乏力,心慌,视物模糊,失眠	口干,烧心,纳差,胃胀,胃痛,口黏	3
zy_5251619	嗳气,烧心,反酸,胃痛,胃胀	胃脘怕凉,大便干	烧心,嗳气,胃胀,胃痛,反酸	3
zy_5256238	排便不爽,失眠,乏力,腹部怕凉,口干,口苦,胃胀,胃痛	胃胀减,呕吐,反酸,口干,口苦,失眠,便干	胃胀,胃痛,腹部怕凉,排便不爽,乏力	3
zy_5266249	尿频,小便黄,排便不爽,大便干,失眠,纳差,咽干,口干,乏力,胸闷,气短,头晕,反酸,嗳气,腹胀,烧心,胃痛,胃胀	胃痛减,胃胀减,嗳气,烧心,口苦	咽干,尿频,胸闷,口干,排便不爽,乏力,纳差,失眠,小便黄,腹胀,胃胀,胃痛,头晕,反酸,大便干,气短	3
zy_5275488	纳差,烧心,嗳气,恶心,胃痛	咳嗽,咳痰,胃痛减,腹胀,尿频	烧心,嗳气,恶心,纳差,胃痛	3
zy_5277403	小便黄,大便干,纳差,咽痛,口苦,口干,嗳气,烧心,反酸,胃胀,胃痛	口干,汗多,咳嗽,尿频	烧心,咽痛,嗳气,纳差,口苦,小便黄,胃胀,胃痛,反酸,大便干	3
zy_5277482	小便黄,乏力,纳差,大便干,恶心,呕吐,嗳气,烧心,反酸,胃胀,胃痛	胃痛减	烧心,恶心,嗳气,呕吐,纳差,小便黄,胃胀,胃痛,反酸,大便干,乏力	3
zy_528204	消瘦,纳差,失眠,咽部异物感,背痛,嗳气,胃胀,胃痛	胃胀减,胃痛减,嗳气,纳差	失眠,胃胀,咽部异物感,胃痛,消瘦,背痛	3
zy_530204	胸闷,口干,口苦,胃胀,胃痛	胃胀减,胃痛减,反酸,口干,口苦,乏力,大便干,胸闷,梦多,肛门下坠	胃胀,胃痛	3
zy_5302485	失眠,泄泻,心悸,乏力,汗出,呕吐,胃痛	胃痛减,反酸,呕吐,排便不爽	汗出,心悸,泄泻,失眠,胃痛,乏力	3
zy_5307561	便溏,反酸,嗳气,胃痛	胃胀减,反酸,嗳气,头晕,纳少,心慌,胃痛减,尿频	便溏,胃痛	3
zy_5308215	便秘,失眠,恶心,呕吐,嗳气,口苦,口干,胃胀,胃痛	胃脘不适,口苦	口干,便秘,恶心,嗳气,呕吐,失眠,胃胀,胃痛	3
zy_5308729	小便黄,便秘,失眠,口干,嗳气,反酸,烧心,胃痛	口干,口黏,胃胀减	烧心,便秘,嗳气,失眠,小便黄,胃痛,反酸	3
zy_531085	失眠,纳差,口苦,口干,烧心,胃痛	口干,口苦,嗳气,失眠,胃痛减,纳差	烧心,胃痛	3
zy_5317008	小便黄,失眠,纳差,反酸,烧心,口黏,口干,嗳气,胃胀,胃痛	反酸,胃痛减,胸中胀闷感,排便不爽	口干,烧心,嗳气,纳差,失眠,小便黄,胃胀,胃痛,口黏	3
zy_535617	泄泻,失眠,纳差,口干,背痛,胃痛	胃痛减,反酸,口干,纳差,便稀	泄泻,失眠,背痛,胃痛	3
zy_538042	肛门疼痛,腹痛,纳差,口臭,口苦,肛门下坠感,嗳气,胃胀,胃痛	胃胀减,胃痛减,嗳气,肛门下坠感,口苦,口臭,反酸,呕吐,纳差	肛门疼痛,胃胀,腹痛,胃痛	3
zy_551867	关节疼痛,排便不爽,头痛,头蒙,烧心,手麻,咽干,口苦,心烦,失眠,胃痛	口苦,咽干,手麻,胃脘不适,烧心,头痛	心烦,头蒙,失眠,关节疼痛,排便不爽,胃痛	3
zy_567608	胃痛,失眠,口干	胃胀减,反酸,口干,大便	失眠,胃痛	3
zy_567803	便秘,纳差,口干,胃痛	胃胀减,反酸,口干	便秘,纳差,胃痛	3
zy_569341	纳差,失眠,口干,口苦,胃胀,胃痛	胃胀减,反酸,口干,口苦	失眠,胃胀,胃痛,纳差	3
zy_574390	纳差,口干,口苦,嗳气,胃胀,胃痛	胃胀减,胃痛减,嗳气,口干,口苦,反酸,大便,纳差	胃胀,胃痛	3
zy_6000188	失眠,泄泻,嗳气,烧心,反酸,胃痛	胃痛减,水肿	烧心,嗳气,泄泻,失眠,胃痛,反酸	3
zy_6003195	小便黄,排便不爽,失眠,纳差,反酸,烧心,口臭,口苦,嗳气,胃痛,胃胀	胃痛减,胃胀减,烧心,口干,口苦,头晕,多梦	口臭,嗳气,纳差,失眠,小便黄,胃胀,胃痛,排便不爽,反酸	3
zy_6026394	便溏,口苦,口干,失眠,烧心,反酸,胃胀,胃痛	胃胀减,嗳气,口干,口苦,小便黄	烧心,失眠,胃胀,便溏,胃痛,反酸	3
zy_6028289	心烦,多汗,胸口发凉,便秘,纳差,嗳气,口干,口苦,恶心,胃胀,胃痛	胃痛减,腹胀,胃脘怕凉	心烦,口干,便秘,多汗,嗳气,恶心,纳差,口苦,胃胀,胸口发凉,胃痛	3
zy_605233	尿频,便秘,失眠,心悸,胸闷,气短,口苦,口干,反食,胃胀	反食,口干,口苦,胸闷,反酸,大便干,心慌	尿频,便秘,心悸,失眠,胃胀,气短	3
zy_6054023	腹痛,嗳气,背痛,烧心,胃胀,胃痛	胃痛减,胃胀减,口干,反酸,恶心,失眠	烧心,嗳气,胃胀,胃痛,腹痛,背痛	3
zy_6058761	泄泻,腰痛,关节疼痛,乏力,多梦,失眠,口干,烧心,腹痛,胃胀,胃痛	嗳气,口干,口苦,眼干,视物模糊,耳鸣,反酸	烧心,腰痛,泄泻,多梦,失眠,胃胀,关节疼痛,胃痛,腹痛,乏力	3
zy_6060223	纳差,嗳气,胃痛,胃胀	口苦,口粘	嗳气,纳差,胃胀,胃痛	3
zy_6077260	小便黄,纳差,口干,口苦,恶心,咳白痰,咳嗽,咳痰,咽部异物感,嗳气,胃痛	胃痛减,胃胀减,反酸,口干,小便不利	咳痰,咳嗽,恶心,嗳气,口苦,纳差,咳白痰,小便黄,咽部异物感,胃痛	3
zy_6106011	纳差,口干,口苦,反酸,烧心,恶心,胃痛	胃胀减,纳少,心烦	口干,烧心,恶心,纳差,口苦,胃痛,反酸	3
zy_6108558	失眠,乏力,纳差,恶心,呕吐,口黏,口干,反酸,烧心,胃胀,胃痛	胃胀减,嗳气,口干,口苦,乏力,心烦,寐一般,小便黄,眼干	烧心,恶心,呕吐,纳差,失眠,胃胀,胃痛,反酸,口黏	3
zy_6136994	小便黄,溏结不调,疲倦,失眠,胸闷,气短,心悸,纳差,嗳气,烧心,反酸,呕吐,恶心,胃胀,胃痛	胃痛减,胃胀减,大便干	烧心,胸闷,疲倦,心悸,嗳气,恶心,呕吐,溏结不调,纳差,失眠,小便黄,胃胀,胃痛,反酸,气短	3
zy_6157887	口苦,嗳气,胃痛,胃胀	胃痛减,口干,口苦	嗳气,胃胀,胃痛	3
zy_6159124	口苦,口干,嗳气,胃胀,胃痛	胃痛减,口干	胃痛,嗳气,胃胀,口苦	3
zy_6160841	腹痛,乏力,嗳气,烧心,反酸,胃胀,胃痛	腹泻,胃胀减,腹部下坠感,胃脘不适,口干,乏力	烧心,嗳气,胃胀,胃痛,腹痛,反酸	3
zy_6162924	小便黄,泄泻,失眠,纳差,关节疼痛,口干,口苦,嗳气,烧心,胃痛	胃痛减,胃胀减,口干	烧心,嗳气,口苦,泄泻,纳差,失眠,小便黄,关节疼痛,胃痛	3
zy_6163402	小便黄,排便不爽,失眠,纳差,反酸,烧心,口臭,嗳气,口苦,口干,胃胀,胃痛	胃胀减,嗳气,口干,乏力,心悸,心烦,排便不爽,小便黄	烧心,口臭,口苦,纳差,失眠,胃胀,胃痛,反酸	3
zy_616974	纳差,恶心,反酸,烧心,胃痛	头晕,头疼,反酸,恶心	胃痛,烧心,纳差	3
zy_6182960	纳差,胃胀,胃痛	胃胀减,反酸,嗳气,喑哑,咳嗽,心烦,乏力,大便干	胃胀,纳差,胃痛	3
zy_6190248	纳差,失眠,排便不爽,烧心,反酸,口干,口苦,嗳气,胃胀,胃痛	胃胀减,反酸,嗳气,喑哑,心烦,乏力,大便干	口干,烧心,口苦,纳差,失眠,胃胀,胃痛,排便不爽	3
zy_6190772	小便黄,排便不爽,失眠,纳差,口干,口苦,头蒙,嗳气,胁痛,胃胀,胃痛	胃痛减,胃胀减,反酸,喑哑,心烦	口干,头蒙,嗳气,口苦,纳差,失眠,小便黄,胃胀,胁痛,胃痛,排便不爽	3
zy_6201036	便溏,失眠,乏力,心悸,烧心,反酸,胃胀,胃痛	胃胀减,反酸,喑哑,尿频,尿急,尿痛	烧心,心悸,失眠,胃胀,便溏,胃痛,乏力	3
zy_6206914	便秘,失眠,纳差,心烦,头晕,口干,口苦,流涕,心悸,乏力,咽部不适,胃胀,胃痛	胃胀减,口干	心烦,便秘,心悸,咽部不适,纳差,口苦,失眠,胃胀,乏力,头晕,胃痛,流涕	3
zy_6221668	胃胀,咳嗽,咽痛,口干,排便不爽	胃痛减,胃胀减,反酸,嗳气,口苦,神志清楚	咳嗽,口干,胃胀,排便不爽,咽痛	3
zy_6223003	失眠,大便干,纳差,咳痰,口干,口苦,胃痛	胃痛减	咳痰,口干,口苦,纳差,失眠,胃痛,大便干	3
zy_6225897	排便不爽,失眠,口苦,口干,反酸,烧心,胃痛	胃胀减,嗳气,乏力	口干,烧心,口苦,失眠,胃痛,排便不爽,反酸	3
zy_6247603	便秘,口干,嗳气,胃胀,胃痛	胃痛减,反酸,胃胀减	口干,便秘,嗳气,胃胀,胃痛	3
zy_6266421	胃痛	口干,心烦,乏力	胃痛	3
zy_6276776	便溏,多梦,失眠,纳差,口干,口苦,烧心,嗳气,胃胀,胃痛	烧心,反酸,口苦,乏力,心烦,头晕,神志清楚	口干,嗳气,纳差,多梦,便溏,失眠,胃胀,胃痛	3
zy_6296954	完谷不化,失眠,腰酸,乏力,纳差,嗳气,烧心,反酸,胃胀,胃痛	腹部不适,眼干,心烦,尿频	烧心,嗳气,完谷不化,纳差,失眠,胃胀,腰酸,胃痛,反酸,乏力	3
zy_6299640	便秘,失眠,咳白痰,咳嗽,矢气,嗳气,口黏,口干,反酸,烧心,胃胀,胃痛	烧心,反酸,口苦,干呕	咳嗽,口干,便秘,嗳气,失眠,咳白痰,胃胀,胃痛,矢气,口黏	3
zy_6315100	失眠,反酸,烧心,嗳气,胃胀,胃痛	胃胀减,反酸,口苦	烧心,嗳气,失眠,胃胀,胃痛	3
zy_6348090	失眠,纳差,烧心,反酸,口臭	反酸,口粘	失眠,烧心,口臭,纳差	3
zy_6354284	排便不爽,失眠,纳差,口干,嗳气,反酸,烧心,胃胀,胃痛	胃胀减,乏力,神志清楚	口干,烧心,嗳气,纳差,失眠,胃胀,胃痛,排便不爽,反酸	3
zy_6355131	失眠,乏力,恶心,呕吐,口干,口黏,纳差,烧心,胃胀,胃痛	胃痛减,胃胀减,反酸,口中异味,口干,口苦,头晕	烧心,恶心,呕吐,纳差,失眠,胃胀,胃痛,口黏,乏力	3
zy_6360771	咽部不适,嗳气,烧心,反酸,胃胀,胃痛	胃痛减,纳少,口粘,反酸,小便黄,嗳气	烧心,胃胀,咽部不适,胃痛	3
zy_6367216	失眠,口干,嗳气,反酸,烧心,胃胀,胃痛	口干,口苦	烧心,嗳气,失眠,胃胀,胃痛,反酸	3
zy_6373351	泄泻,头痛,心烦,嗳气,乏力,恶心,口干,口苦,咽部堵闷,胃胀,胃痛	胃胀减,尿急	咽部堵闷,心烦,口干,头痛,嗳气,恶心,口苦,泄泻,胃胀,胃痛,乏力	3
zy_6373480	口干,嗳气,乏力,胃胀	胃胀减,口干,口苦,乏力,心烦	嗳气,胃胀	3
zy_6373777	失眠,口干,口苦,咳痰,咳嗽,咽干,嗳气,胃痛	胃胀减,嗳气,反酸,心烦,口干,呕吐,肩部不适,消瘦	咳痰,咽干,咳嗽,口苦,失眠,胃痛	3
zy_6375544	尿频,泄泻,失眠,反酸,烧心,嗳气,胃痛	嗳气,口苦,失眠	尿频,烧心,泄泻,胃痛,反酸	3
zy_6378038	小便不畅,便秘,失眠,纳差,口干,口苦,烧心,嗳气,乏力,腹胀	胃胀减,嗳气,反酸,烧心,口干,乏力,寐一般,排便不爽,小便黄	便秘,口苦,纳差,失眠,腹胀,小便不畅	3
zy_6380631	小便黄,排便不爽,失眠,纳差,反酸,烧心,嗳气,口苦,口干,胃痛,胃胀	心慌	口干,烧心,嗳气,纳差,口苦,失眠,小便黄,胃胀,胃痛,排便不爽,反酸	3
zy_6383308	失眠,尿频,排便不爽,纳差,心悸,嗳气,口干,背痛,反酸,烧心,胃痛	反酸,口苦,乏力,嗳气	尿频,口干,烧心,心悸,纳差,失眠,胃痛,排便不爽,背痛	3
zy_6383804	失眠,纳差,口干,口苦,嗳气,胃胀,胃痛	呕吐,反酸,口干,双下肢发胀,便溏,小便黄,神志清楚	嗳气,纳差,口苦,失眠,胃胀,胃痛	3
zy_6412535	胃痛	纳少,反酸,口干,口苦	胃痛	3
zy_6424218	口苦,胃胀,胃痛	胃胀减,胸闷,气短,心慌,反酸,嗳气,乏力,颈部不适,神志清楚,消瘦	口苦,胃胀,胃痛	3
zy_64267	胸闷,气短,头晕,失眠,心烦,乏力,大便干,烧心,嗳气,纳差,口苦,腹痛,胃痛	口苦,口涩,口臭,嗳气,烧心,纳差	心烦,胸闷,气短,失眠,胃痛,头晕,腹痛,大便干,乏力	3
zy_6431825	排便不爽,失眠,纳差,胃痛	胃胀减,嗳气,口干,口苦,胃脘怕凉,反酸	排便不爽,失眠,纳差,胃痛	3
zy_6448619	尿频,失眠,疲倦,咽部有痰,乏力,胃脘怕凉,胃痛	胃胀减,口苦,乏力,失眠,尿少	尿频,疲倦,咽部有痰,胃脘怕凉,胃痛	3
zy_6454999	关节疼痛,疲倦,失眠,胸闷,气短,心悸,纳差,口苦,烧心,反酸,恶心,胃胀,嗳气,胃痛	胃胀减,反酸,口甜,口中异味,咽堵	烧心,胸闷,疲倦,心悸,恶心,嗳气,纳差,口苦,失眠,胃胀,关节疼痛,胃痛,气短	3
zy_6469285	泄泻,失眠,口黏,口干,纳差,胃胀,胃痛	反酸,咽痒,口苦	口干,纳差,泄泻,失眠,胃胀,胃痛,口黏	3
zy_6490284	小便不畅,纳差,颈部不适,头晕,嗳气,胃痛,胃胀	咽干,牙痛,口苦	嗳气,颈部不适,纳差,胃胀,胃痛,头晕,小便不畅	3
zy_6495084	颈部不适,失眠,口苦,口干,嗳气,烧心,胃胀,胃痛	乏力,畏寒,四肢发凉,泡沫尿	口干,烧心,嗳气,颈部不适,口苦,失眠,胃胀,胃痛	3
zy_6509837	失眠,烧心,反酸,嗳气,胃胀,口干,口黏,胃痛	胃痛减	口干,烧心,嗳气,失眠,胃胀,胃痛,反酸,口黏	3
zy_6518092	小便黄,便秘,失眠,口干,嗳气,反酸,烧心,胃痛	胃痛减,嗳气,咳嗽,咽痒,乏力,鼻塞	口干,烧心,便秘,失眠,小便黄,胃痛,反酸	3
zy_6518743	失眠,口干,口苦,嗳气,胃痛	胃胀减,口干,口苦,口中异味,胃脘怕凉,乏力,易怒,抑郁,失眠,大便干	嗳气,胃痛	3
zy_6520083	小便黄,大便干,口苦,口干,纳差,嗳气,反酸,烧心,胃痛,胃胀	胃胀减,口干	烧心,嗳气,口苦,纳差,小便黄,胃胀,胃痛,反酸,大便干	3
zy_6536594	失眠,腹痛,嗳气,胃胀	纳少,胃胀减,嗳气,口粘,反酸,咳嗽,胃痛减	失眠,胃胀,腹痛	3
zy_6542367	失眠,纳差,咳痰,心烦,嗳气,口干,背痛,反酸,烧心,胃胀,胃痛	胃痛减,胃胀减,口苦,矢气	咳痰,心烦,口干,烧心,嗳气,背痛,纳差,失眠,胃胀,胃痛,反酸	3
zy_6563304	口干,口苦,嗳气,胃胀,胃痛	烧心,反酸,胃胀减,口干,乏力	胃痛,嗳气,胃胀,口苦	3
zy_6565155	排便不爽,失眠,纳差,口涩,口黏,口干,反酸,烧心,胃胀,胃痛	胃痛减,胃胀减,口粘,小便黄,反酸	口涩,口干,烧心,纳差,失眠,胃胀,胃痛,排便不爽,口黏	3
zy_6567448	纳差,口干,嗳气,胃胀,胃痛	胃胀减,口干,口苦,反酸,腹胀,纳少,大便干,尿频	胃痛,嗳气,胃胀,纳差	3
zy_6571937	失眠,尿频,便溏,嗳气,胃痛	口干,口苦,小便黄,瘙痒	尿频,嗳气,失眠,便溏,胃痛	3
zy_6572366	反酸,胃痛	胃痛减,胸闷,呕吐,反酸,口干	胃痛	3
zy_6575286	失眠,小便黄,关节僵硬,心悸,嗳气,胃胀,胃痛	腹痛,胃胀减,嗳气,口干	关节僵硬,心悸,失眠,小便黄,胃胀,胃痛	3
zy_6578944	小便黄,失眠,纳差,恶心,呕吐,口黏,口干,烧心,乏力,胃胀,胃痛	胃胀减,胃痛减,乏力,口干,口黏,小便黄	烧心,恶心,呕吐,纳差,失眠,胃胀,胃痛	3
zy_6603550	便秘,失眠,纳差,气短,胸闷,口干,胃胀,胃痛	心慌,胸痛,尿频	口干,胸闷,便秘,纳差,失眠,胃胀,胃痛,气短	3
zy_6604488	小便黄,便秘,口干,口苦,嗳气,乏力,纳差,反酸,烧心,胃胀,胃痛	口苦,腰痛,舌尖烧灼感,神志清楚	口干,烧心,便秘,嗳气,纳差,小便黄,胃胀,胃痛,反酸,乏力	3
zy_6607621	失眠,头晕,口苦,纳差,胃痛	胃胀减,乏力	口苦,纳差,失眠,胃痛,头晕	3
zy_6612082	失眠,心悸,胃胀,胃痛	鼻塞,流涕,咽干,胃痛减,心悸,反酸,嗳气,小便黄,腰痛	失眠,胃胀,胃痛	3
zy_6627823	排便不爽,失眠,纳差,咽干,口干,胃脘嘈杂,胃痛,胃胀	反酸,胸闷,小便黄,尿痛	咽干,口干,纳差,胃脘嘈杂,失眠,胃胀,胃痛,排便不爽	3
zy_6636597	颈部不适,失眠,口干,口苦,嗳气,烧心,胃胀,胃痛	胃胀减,胃痛减,乏力	口干,烧心,嗳气,颈部不适,口苦,失眠,胃胀,胃痛	3
zy_6643964	便秘,多梦,失眠,口苦,口干,反酸,烧心,胃脘怕凉,嗳气,胃痛,胃脘嘈杂	胃痛减,口苦	口干,烧心,便秘,嗳气,胃脘嘈杂,多梦,失眠,胃脘怕凉,胃痛,反酸	3
zy_6680086	咽部不适,反酸,烧心,嗳气,胃胀,胃痛	胃痛减,纳少,嗳气	烧心,咽部不适,胃胀,胃痛,反酸	3
zy_6691893	失眠,咽部异物感,烧心,胃胀,胃痛	胃胀减,烧心,口苦,嗳气,消瘦	失眠,胃胀,咽部异物感,胃痛	3
zy_6702703	小便黄,黑便,失眠,纳差,嗳气,烧心,反酸,胃胀,胃痛	胃痛减,口苦	烧心,嗳气,纳差,失眠,小便黄,胃胀,胃痛,黑便,反酸	3
zy_6709500	泄泻,口干,腹胀,脐周痛,肠鸣,胃脘怕凉,胃痛	泡沫尿	口干,脐周痛,肠鸣,泄泻,胃脘怕凉,腹胀,胃痛	3
zy_6730091	纳差,颈部不适,嗳气,胃胀,胃痛	胃胀减,口苦,喷嚏,流涕,咽痛	嗳气,颈部不适,纳差,胃胀,胃痛	3
zy_6736000	失眠,纳差,烧心,胃痛	反酸,腰痛,畏寒,尿频	失眠,烧心,纳差,胃痛	3
zy_6743391	小便,口干,口苦,腹痛,嗳气,胃胀	胃痛减,嗳气,口干,口苦,胃胀减,反酸	腹痛,胃胀,小便	3
zy_6744000	乏力,失眠,尿频,小便黄,口干,口苦,恶心,纳差,嗳气,胃胀	胃痛减,心烦,乏力,小便黄	尿频,口干,恶心,嗳气,口苦,纳差,失眠,胃胀	3
zy_6744838	多汗,心烦,咳痰,咳嗽,便秘,口苦,口干,胃痛,胃胀	胃痛减,头晕	咳痰,心烦,咳嗽,口干,便秘,多汗,口苦,胃胀,胃痛	3
zy_6752021	口干,胃胀,胃痛,胸痛,泄泻	胃痛减,背部不适,胃胀减,胁痛,呕吐,烧心,口苦	口干,泄泻,胃胀,胃痛,胸痛	3
zy_6857246	排便不爽,多梦,失眠,纳差,口黏,反酸,烧心,嗳气,胃胀,胃痛	胃胀减,嗳气,反酸,口粘	烧心,纳差,多梦,失眠,胃胀,胃痛,排便不爽,口黏	3
zy_6858194	小便黄,纳差,咳痰,咽部不适,口干,烧心,反酸,胃痛	胃胀减,口粘,小便黄	咳痰,口干,烧心,咽部不适,纳差,胃痛,反酸	3
zy_6869889	纳差,乏力,心悸,口苦,烧心,反酸,胃痛	口苦	烧心,心悸,纳差,胃痛,反酸,乏力	3
zy_6871042	排便不爽,多梦,失眠,纳差,腰痛,气短,胸闷,心悸,乏力,口黏,口苦,咽干,口干,嗳气,烧心,胃胀,胃痛	腹痛	咽干,口干,烧心,腰痛,心悸,嗳气,纳差,气短,胃痛,排便不爽,胸闷,口苦,多梦,失眠,胃胀,口黏,乏力	3
zy_6873215	便秘,失眠,咳白痰,咳嗽,矢气,嗳气,口干,口黏,烧心,反酸,胃痛,胃胀	胃胀减,反酸,口干,嗳气,大便干,胃痛减,口粘,矢气	咳嗽,烧心,便秘,咳白痰,失眠,胃胀,胃痛,口黏	3
zy_6891767	小便黄,泄泻,纳差,烧心,反酸,胃胀,胃痛	胃胀减,反酸,咽部异物感,失眠,口干,口苦	烧心,纳差,泄泻,胃胀,小便黄,胃痛	3
zy_6902874	心悸,心烦,泡沫尿,失眠,恶心,纳差,胸闷,气短,腹痛,嗳气,胃痛	胃胀减,嗳气,心慌	心烦,胸闷,心悸,恶心,纳差,失眠,胃痛,腹痛,泡沫尿,气短	3
zy_6916331	失眠,口苦,嗳气,乏力,头晕,胸闷,气短,胃痛,胃胀	胃痛减,胃脘怕凉,咳嗽,咽部不适,四末发凉,易生气着急	胸闷,嗳气,乏力,口苦,失眠,胃胀,胃痛,头晕,气短	3
zy_6917998	小便黄,排便不爽,失眠,纳差,反酸,烧心,嗳气,口干,口苦,胃胀,胃痛	腹痛,反酸,烧心,口干,呕吐,乏力,胃痛减,腰痛	嗳气,口苦,纳差,失眠,小便黄,胃胀,胃痛,排便不爽	3
zy_6918697	纳差,反酸,四肢麻木,头晕,烧心,嗳气,胃痛	胃胀减,胃痛减,嗳气,口粘,反酸,小便黄	四肢麻木,烧心,纳差,胃痛,头晕	3
zy_6931372	尿急,失眠,口干,反酸,烧心,嗳气,胃胀,胃痛	胃胀减,嗳气,反酸,口干,小便	烧心,失眠,胃胀,尿急,胃痛	3
zy_6933780	纳差,口苦,反食,胃胀,胃痛	胃痛减,反酸,口苦	反食,胃胀,胃痛,纳差	3
zy_6939589	泄泻,烧心,反酸,胃痛,胃胀	口干	烧心,泄泻,胃胀,胃痛,反酸	3
zy_6942427	四肢酸痛,颈部不适,头晕,失眠,口苦,口干,嗳气,胸闷,胃胀,胃痛	胃脘不适	口干,胸闷,嗳气,颈部不适,头晕,口苦,失眠,胃胀,胃痛,四肢酸痛	3
zy_6948599	失眠,纳差,焦虑,心烦,下肢冰凉,乏力,胸闷,气短,嗳气,口臭,口干,口苦,烧心,反酸,胃胀,胃痛	胃胀减,咽痛,牙龈肿痛,心烦	口干,烧心,胸闷,口臭,嗳气,乏力,纳差,口苦,失眠,胃胀,焦虑,下肢冰凉,胃痛,反酸,气短	3
zy_6958934	流涎,纳差,烧心,反酸,胃痛	胃痛减,胃胀减,胸闷,乏力,口干,口苦	烧心,流涎,纳差,胃痛,反酸	3
zy_6984374	小便黄,口臭,口干,口苦,反酸,胃胀,胃痛	胃胀减,反酸,口苦	口干,口臭,小便黄,胃胀,胃痛	3
zy_700934	胃痛,多汗	汗出,口苦,反酸,胃痛减	多汗,胃痛	3
zy_7012662	关节疼痛,溏结不调,失眠,胸闷,气短,心悸,纳差,烧心,反酸,恶心,胃胀,嗳气,胃痛	胃胀减,恶心,反酸,烧心,口苦,心悸,胸闷,纳差	嗳气,溏结不调,失眠,胃胀,关节疼痛,胃痛,气短	3
zy_7018157	头汗,胃脘怕凉,胃胀,胃痛	烧心,反酸,口干,心慌,汗多,排便不爽,便秘,四肢发凉	胃胀,头汗,胃脘怕凉,胃痛	3
zy_7025442	便秘,排便不爽,口干,胃胀,胃痛	神志清楚,胃胀减,腹痛,口苦	口干,便秘,胃胀,胃痛,排便不爽	3
zy_7026311	失眠,纳差,反酸,烧心,胃痛	烧心,反酸,嗳气,胃胀减	失眠,胃痛,纳差	3
zy_7031110	乏力,恶寒,口干,口苦,呕吐,恶心,反酸,烧心,胃痛,尿频,消瘦,矢气,黑便,大便干,纳差,记忆力减退	胃痛减,胃胀减,反酸,口苦,口粘	口干,烧心,尿频,恶寒,恶心,呕吐,纳差,记忆力减退,胃痛,黑便,矢气,消瘦,大便干,乏力	3
zy_7036142	失眠,头晕,口苦,胃痛	烧心,反酸,胃脘怕凉,恶心,呕吐	头晕,失眠,口苦,胃痛	3
zy_7039282	泄泻,失眠,纳差,头晕,口干,口苦,烧心,反酸,嗳气,胃胀	纳少,口苦	口干,烧心,嗳气,纳差,泄泻,失眠,胃胀,头晕,反酸	3
zy_7047805	手麻,背部不适,乏力,胃痛	胃胀减,口干,口粘	手麻,背部不适,乏力,胃痛	3
zy_7050358	头晕,失眠,纳差,口干,口苦,恶心,烧心,反酸,嗳气,胃胀,胃痛	胃胀减,反酸,呕吐,口干,气短	烧心,嗳气,恶心,纳差,口苦,失眠,胃胀,胃痛,头晕	3
zy_7053701	小便黄,失眠,纳差,恶心,呕吐,口干,口黏,烧心,乏力,胃胀,胃痛	胃胀减,尿急	口干,烧心,恶心,呕吐,纳差,失眠,小便黄,胃胀,胃痛,口黏,乏力	3
zy_7055026	失眠,尿等待,尿频,大便干,纳差,乏力,心烦,反酸,烧心,泄泻,胃痛	烧心,反酸,心烦,乏力,大便干	尿频,尿等待,纳差,泄泻,失眠,胃痛	3
zy_7065340	便秘,失眠,纳差,腹痛,烧心,胃痛	胃胀减,口苦,口中异味,反酸,大便干	烧心,便秘,纳差,失眠,胃痛,腹痛	3
zy_7085862	小便黄,便秘,失眠,口干,嗳气,反酸,烧心,胃胀,胃痛	胃胀减,乏力,口苦	口干,烧心,便秘,嗳气,失眠,小便黄,胃胀,胃痛,反酸	3
zy_7102729	纳差,胃胀,反酸,烧心,胃痛	胃胀减,嗳气,口粘	烧心,纳差,胃胀,胃痛,反酸	3
zy_7105078	便溏,泄泻,嗳气,反酸,烧心,胃胀,胃痛	小便黄	烧心,嗳气,泄泻,胃胀,便溏,胃痛,反酸	3
zy_712567	背痛,胃胀,口干,口苦,胃痛	胃胀减,呕吐	口干,口苦,胃胀,胃痛,背痛	3
zy_7126619	嗳气,胃痛	胃痛减,嗳气,口干,乏力,易怒,失眠	胃痛	3
zy_7126807	纳差,咽部堵闷,口干,口苦,嗳气,胃胀,胃痛	胃胀减,口干,口苦,汗多	咽部堵闷,嗳气,纳差,胃胀,胃痛	3
zy_7131538	咽干,口苦,口干,恶心,反酸,烧心,嗳气,胃痛,胃胀	胃胀减,反酸,口苦,尿频	咽干,口干,烧心,恶心,嗳气,胃胀,胃痛	3
zy_7131965	溏结不调,失眠,胸闷,气短,心悸,纳差,烧心,反酸,恶心,胃胀,嗳气,胃痛	烧心,反酸,胃胀减,口干,口苦,咽部异物感,气短	胸闷,心悸,恶心,嗳气,溏结不调,纳差,失眠,胃胀,胃痛	3
zy_7133638	失眠,纳差,反食,烧心,胃痛	胃胀减,烧心,反酸	反食,失眠,胃痛,纳差	3
zy_713389	失眠,反酸,烧心,口干,口苦,嗳气,胃痛	胃痛减,嗳气,烧心,反酸	口干,失眠,胃痛,口苦	3
zy_7135213	口苦,口干,胃胀,胃痛	胃痛减,纳少,腹胀,胸闷,心慌,反酸,烧心,胃胀减,嗳气,口干,口苦	胃胀,胃痛	3
zy_7150823	失眠,恶寒,下肢冰凉,口干,腰痛,嗳气,胃胀,胃痛	胃胀减,胃脘怕凉,气短,口苦	口干,腰痛,恶寒,嗳气,失眠,胃胀,下肢冰凉,胃痛	3
zy_7152818	消瘦,尿频,口干,口苦,胃胀,嗳气,背痛,胃痛	胃痛减,胃胀减,口干,口苦	尿频,嗳气,胃胀,胃痛,消瘦,背痛	3
zy_7155830	失眠,纳差,发热,心悸,咽部不适,咽痛,口干,口苦,烧心,反酸,胃胀,胃痛	胃胀减,烧心,反酸,口干,口苦,咽痛,胸闷,气短,发热,失眠,心慌,纳差,梦多	心悸,胃胀,咽部不适,胃痛	3
zy_7158760	泄泻,胸闷,肋下不适,吐酸,嗳气,胃痛	胃胀减,纳少,嗳气,烧心,口干	胸闷,肋下不适,泄泻,胃痛,吐酸	3
zy_7165204	便秘,便血,恶心,呕吐,口臭,口干,烧心,反酸,胃胀,胃痛	胃痛减,胃胀减,烧心,反酸,口干,乏力,胸闷	口臭,便秘,便血,恶心,呕吐,胃胀,胃痛	3
zy_7213263	失眠,纳差,口淡,口干,进食哽噎感,胃脘怕凉,反酸,烧心,背痛,胸痛,胃痛	腹痛,胃胀减,烧心,嗳气,呕吐,便溏	胸痛,口干,反酸,进食哽噎感,纳差,失眠,胃脘怕凉,胃痛,口淡,背痛	3
zy_7235557	便秘,反酸,胃痛	胃胀减,口苦	便秘,反酸,胃痛	3
zy_7238088	便溏,失眠,纳差,口黏,口干,反酸,烧心,嗳气,胃痛	嗳气,烧心,反酸,口干,口黏,汗出,烦躁,视物模糊,纳差	失眠,便溏,胃痛	3
zy_7246228	大便干,失眠,纳差,反酸,烧心,嗳气,胃痛	胃胀减,头晕,乏力,畏寒,背部不适,消瘦	烧心,嗳气,纳差,失眠,胃痛,反酸,大便干	3
zy_7276548	头晕,腰部僵硬,恶心,颈部不适,口干,口苦,胃胀,胃痛	泡沫尿	口干,恶心,颈部不适,口苦,胃胀,腰部僵硬,胃痛,头晕	3
zy_7278455	失眠,口干,嗳气,反酸,烧心,胃胀,胃痛	烧心,嗳气,呕吐,口苦,排便不爽,小便黄	口干,失眠,胃胀,胃痛,反酸	3
zy_7287593	头晕,失眠,便溏,口干,口苦,烧心,反酸,嗳气,胃胀,胃痛	胃胀减,嗳气,口干,口苦,小便黄	烧心,失眠,胃胀,便溏,胃痛,头晕,反酸	3
zy_7296410	口苦,头晕,失眠,纳差,口干,恶心,烧心,反酸,嗳气,胃胀,胃痛	胃胀减,嗳气,口干,口苦,乏力,小便黄	烧心,恶心,纳差,失眠,胃胀,胃痛,头晕,反酸	3
zy_7296904	便秘,失眠,乏力,纳差,口干,口苦,烧心,反酸,嗳气,胃胀,胃痛	胃胀减,口干,口苦	烧心,便秘,嗳气,纳差,失眠,胃胀,胃痛,反酸,乏力	3
zy_7298121	排便不爽,纳差,心悸,乏力,口干,嗳气,胃胀,胃痛	胃胀减,胃痛减,嗳气,口干,乏力,心慌	心悸,纳差,胃胀,胃痛,排便不爽	3
zy_7317481	失眠,下肢冰凉,口苦,乏力,汗出,嗳气,头晕,胸闷,气短,胁痛	胃胀减,嗳气,口中异味,头晕,尿频	胸闷,汗出,乏力,口苦,失眠,胁痛,下肢冰凉,气短	3
zy_7342369	泄泻,失眠,嗳气,胃脘怕凉,胃痛	纳少	嗳气,泄泻,失眠,胃脘怕凉,胃痛	3
zy_7342757	背痛,心烦,心悸,失眠,尿频,小便黄,口干,口苦,恶心,纳差,嗳气,胃胀,胃痛	胃痛减,胃胀减,鼻塞,咽痛,烧心,口干,排便不爽	心烦,尿频,心悸,恶心,嗳气,口苦,纳差,失眠,小便黄,胃胀,胃痛,背痛	3
zy_7349412	尿频,下肢水肿,口苦,口干,烧心,胃痛	胃痛减,口干,口苦,口粘,腹胀,呕吐,胃胀减,嗳气	尿频,烧心,下肢水肿,胃痛	3
zy_7349788	便秘,失眠,后背皮疹,矢气,嗳气,口黏,口干,反酸,烧心,胃胀,胃痛	胃胀减,口粘,咳嗽,流涕,咽痛	口干,烧心,便秘,嗳气,后背皮疹,失眠,胃胀,胃痛,矢气,反酸,口黏	3
zy_7381159	大便干,失眠,口苦,口干,嗳气,反酸,烧心,胃胀,胃痛	胃痛减,胃胀减,小便黄	口干,烧心,嗳气,口苦,失眠,胃胀,胃痛,反酸,大便干	3
zy_7394904	失眠,纳差,胃胀,嗳气	胃痛减,反酸	失眠,嗳气,胃胀,纳差	3
zy_7398048	溏结不调,疲倦,失眠,胸闷,气短,纳差,烧心,反酸,恶心,胃胀,嗳气,胃痛	胃痛减,胃胀减,嗳气,反酸,口干,乏力,心慌,失眠	烧心,胸闷,疲倦,恶心,溏结不调,纳差,胃胀,胃痛,气短	3
zy_7404784	小便黄,排便不爽,失眠,纳差,口苦,口干,烧心,嗳气,胃痛	嗳气,反酸,口干,口苦,小便黄	烧心,纳差,失眠,胃痛,排便不爽	3
zy_7409388	小便黄,失眠,气短,胸闷,口干,口苦,嗳气,胃痛	便溏	口干,胸闷,嗳气,口苦,失眠,小便黄,胃痛,气短	3
zy_7442861	小便黄,失眠,舌痛,胸闷,气短,咳嗽,咽痛,口干,口苦,汗出,纳差,反酸,烧心,嗳气,胁痛,胸痛,胃痛	胃胀减,嗳气,烧心,反酸,口干,口苦,咽痛,胸闷,气短,纳差	咳嗽,汗出,失眠,小便黄,胁痛,胃痛,舌痛,胸痛	3
zy_7455368	失眠,反酸,烧心,胃痛	胃胀减,嗳气,口苦,恶心	失眠,烧心,反酸,胃痛	3
zy_7460948	烧心,反酸,胃痛	胃痛减,嗳气,反酸,小便有分叉	烧心,胃痛	3
zy_7462443	纳差,咽部堵闷,口干,口苦,嗳气,胃胀,胃痛	胃胀减,反酸,口苦,胃痛减	咽部堵闷,口干,嗳气,纳差,胃胀,胃痛	3
zy_7481953	嗳气,口干,口苦,烧心,反酸,胃痛	胃胀减,嗳气,反酸,口干,口苦,咳痰	烧心,胃痛	3
zy_7482544	失眠,纳差,胃痛	胃胀减	失眠,纳差,胃痛	3
zy_7483175	小便黄,泄泻,失眠,口干,口苦,纳差,心烦,心悸,乏力,恶心,胃胀,胃痛	反酸,嗳气,口干,胃胀减	心烦,心悸,恶心,口苦,泄泻,纳差,失眠,小便黄,胃胀,胃痛,乏力	3
zy_7487879	失眠,小便黄,口苦,纳差,嗳气,烧心,反酸,腹胀,胃胀,胃痛	胃痛减,烧心	嗳气,口苦,纳差,失眠,小便黄,腹胀,胃胀,胃痛,反酸	3
zy_7492335	失眠,口干,口苦,嗳气,反酸,胃胀,胃痛	口苦,口粘	口干,嗳气,失眠,胃胀,胃痛,反酸	3
zy_7496998	胃胀,胃痛,烧心,嗳气,心烦,多汗,口干,口苦,纳差,泄泻,失眠	胃胀减,嗳气,口粘,反酸,咽痛,咳痰,小便黄	心烦,口干,烧心,多汗,口苦,纳差,泄泻,失眠,胃胀,胃痛	3
zy_7512861	便溏,口干,口苦,烧心,反酸,矢气,嗳气,胃胀	胃脘不适,嗳气,乏力	口干,烧心,口苦,胃胀,便溏,矢气,反酸	3
zy_7512914	烧心,反酸,嗳气,胃胀,胃痛	胃胀减,胃痛减,嗳气,反酸,烧心,口苦,气短	胃胀,胃痛	3
zy_7513330	排便不爽,寐可,口干,咽痛,咳嗽,胃胀	胃痛减,胸骨后憋闷,心烦,乏力,口干,口苦,口粘	咳嗽,寐可,胃胀,排便不爽,咽痛	3
zy_7528826	乏力,烧心,口干,口黏,纳差,恶心,呕吐,胃胀,胃痛,失眠,小便黄	胃胀减,反酸,嗳气,胃痛减,腹痛,头晕	口干,烧心,恶心,呕吐,纳差,失眠,胃胀,小便黄,胃痛,口黏,乏力	3
zy_7534223	失眠,口苦,口干,胃胀,嗳气,胃痛	胃胀减,嗳气,口粘,反酸,恶心,乏力,心烦,咳嗽,咳痰,胃痛减,小便黄	口干,口苦,失眠,胃胀,胃痛	3
zy_7551780	尿频,便秘,失眠,易饥,乏力,口干,烧心,胃痛	胃痛减,口苦,尿急	尿频,口干,烧心,便秘,失眠,胃痛,易饥,乏力	3
zy_7552615	失眠,纳差,头蒙,口干,心悸,乏力,心烦,嗳气,胃胀,胃痛	胃胀减,胃痛减,嗳气,乏力,口干,心烦,头蒙	心悸,纳差,失眠,胃胀,胃痛	3
zy_7588499	咳痰,恶心,口干,口苦,嗳气,腹痛	胃痛减,口干,口苦,反酸	咳痰,腹痛,恶心,嗳气	3
zy_7600151	便秘,疲倦,失眠,乏力,口干,胃胀,胃痛	胃痛减,反酸,口干,乏力,大便	疲倦,便秘,失眠,胃胀,胃痛	3
zy_7622080	乏力,恶心,胃胀,胃痛,纳差,失眠,大便干	乏力,胃胀减,嗳气,反酸,口干	恶心,纳差,失眠,胃胀,胃痛,大便干	3
zy_7632892	便溏,纳差,心烦,乏力,口干,反酸,嗳气,胃痛	嗳气,腹胀,腹痛,反酸	心烦,口干,纳差,便溏,胃痛,乏力	3
zy_7651981	口干,口苦,腹痛,嗳气,胃胀,小便	胃痛减,胃胀减,嗳气,咳痰,口中异味,心烦	口干,口苦,胃胀,腹痛,小便	3
zy_7653292	溏结不调,疲倦,失眠,胸闷,气短,纳差,烧心,反酸,胃胀,嗳气,胃痛	胃胀减,呕吐,烧心,口苦,纳差,胸闷	疲倦,嗳气,溏结不调,失眠,胃胀,胃痛,反酸,气短	3
zy_765881	口苦,恶心,嗳气,背痛,胃脘怕凉,胃痛	嗳气,反酸,恶心,胃脘不适	胃痛,胃脘怕凉,背痛,口苦	3
zy_7673284	失眠,心悸,头晕,口苦,纳差,胃痛	反酸,烧心,恶心,头晕,口干,口苦,乏力,胃痛减	心悸,失眠,胃痛,纳差	3
zy_767488	双膝关节乏力,排便不爽,失眠,易饥,纳差,关节疼痛,胃痛	胃痛减,反酸,呕吐,失眠,排便不爽	双膝关节乏力,纳差,关节疼痛,胃痛,易饥	3
zy_7677531	便溏,失眠,口干,口苦,嗳气,胃痛	胃胀减,口干,口苦,口中异味,头晕,头痛,胸闷,心慌,汗多	失眠,嗳气,便溏,胃痛	3
zy_7681533	大便干,失眠,口干,口苦,反酸,胃脘怕凉,呃逆,胃脘嘈杂	反酸,口干,口苦,失眠,大便干	胃脘嘈杂,呃逆,胃脘怕凉	3
zy_7710993	头痛,头晕,心烦,嗳气,乏力,恶心,口苦,口干,咽部堵闷,胃胀,胃痛	反酸,乏力,心烦,失眠	咽部堵闷,口干,头痛,嗳气,恶心,口苦,胃胀,胃痛,头晕	3
zy_7716513	便秘,失眠,纳差,头痛,头晕,嗳气,反酸,烧心,恶心,呕吐,胃胀,胃痛	乏力,健忘,口干,口苦	烧心,便秘,头痛,恶心,嗳气,呕吐,纳差,失眠,胃胀,胃痛,头晕,反酸	3
zy_772304	便溏,反酸,胸痛,胃痛	反酸,便溏	胸痛,胃痛	3
zy_7731846	失眠,气短,胃胀,胃痛	胃胀减,口苦,失眠,寐一般,排便不爽,嗳气,口干,口粘	胃胀,气短,胃痛	3
zy_7741556	便溏,背痛,肛门疼痛,腹痛	腹痛	肛门疼痛,便溏,背痛	3
zy_7746373	排便不爽,失眠,纳差,口干,口苦,头蒙,嗳气,胁痛,胃痛,胃胀	胃胀减,胃痛减,胁痛,嗳气,烧心,呕吐,口干,口苦,乏力,纳差	头蒙,失眠,胃胀,胃痛,排便不爽	3
zy_7757819	矢气,嗳气,口干,口黏,烧心,反酸,胃胀,胃痛	咽干,口干,口苦,反酸,咳嗽,背痛,易怒,胃胀减	烧心,嗳气,胃胀,胃痛,矢气,口黏	3
zy_7760327	小便黄,便溏,咽干,口苦,口干,反酸,烧心,胃痛	胃痛减,烧心,反酸,口干,口苦,咽干	小便黄,便溏,胃痛	3
zy_7793267	小便黄,排便不爽,失眠,纳差,心悸,呕吐,烧心,反酸,胃胀,脐周痛,胃痛	纳少,胃脘不适,胃脘怕凉,口干	脐周痛,烧心,心悸,呕吐,纳差,失眠,小便黄,胃胀,胃痛,排便不爽,反酸	3
zy_7798636	失眠,大便干,小便黄,口苦,纳差,嗳气,反酸,烧心,腹胀,胁痛,胃胀,胃痛	乏力,呕吐,纳少,口苦,咳嗽,咳痰,小便黄	烧心,嗳气,纳差,失眠,胃胀,腹胀,胁痛,胃痛,反酸,大便干	3
zy_7813064	便溏,反酸,烧心,口黏,口干,嗳气,胃痛	胃痛减,口干,口苦	烧心,嗳气,便溏,胃痛,反酸,口黏	3
zy_781406	嗳气,口干,黑便,胃痛,胃胀,胁痛	胃胀减,胃痛减,口干,嗳气,气短	黑便,胃胀,胁痛,胃痛	3
zy_7815932	大便干,口苦,口干,反酸,烧心,胃痛	咽痛	口干,烧心,口苦,胃痛,反酸,大便干	3
zy_7842460	口干,舌痛,胃痛	嗳气	舌痛,口干,胃痛	3
zy_7845752	失眠,便秘,咽部堵闷,口干,口苦,嗳气,胃痛,胃胀,胁痛	反酸,心慌	咽部堵闷,口干,便秘,嗳气,口苦,失眠,胃胀,胁痛,胃痛	3
zy_7848307	便秘,失眠,心悸,口干,口苦,背痛,胃胀,呕吐,恶心,胃痛	胃痛减,胃胀减,乏力,喷嚏,咽痛,口干	便秘,心悸,恶心,呕吐,口苦,失眠,胃胀,胃痛,背痛	3
zy_7852501	消瘦,失眠,小便黄,大便干,纳差,嗳气,胃痛	胃痛减,口苦	嗳气,纳差,失眠,小便黄,胃痛,消瘦,大便干	3
zy_7880195	纳差,烧心,胃痛,胃胀	反酸,口干,畏寒	烧心,纳差,胃胀,胃痛	3
zy_7885015	消瘦,泄泻,失眠,疲倦,纳差,恶心,乏力,呃逆,胃痛	反酸	疲倦,恶心,呃逆,纳差,泄泻,失眠,胃痛,消瘦,乏力	3
zy_7889335	胃痛	胃痛减,口干	胃痛	3
zy_7907287	便溏,失眠,纳差,反酸,烧心,胃痛	胃胀减,背部不适,口中异味,口苦,心烦,反酸	烧心,纳差,失眠,便溏,胃痛	3
zy_7912627	便溏,腰痛,关节疼痛,乏力,多梦,失眠,口干,烧心,腹痛,胃胀,胃痛	腹胀,胃胀减,反酸,嗳气,口苦,口中异味	口干,烧心,腰痛,多梦,便溏,失眠,胃胀,关节疼痛,胃痛,腹痛,乏力	3
zy_7916427	排便不爽,失眠,气短,胸闷,口苦,口干,嗳气,反酸,烧心,胃痛	呕吐,口苦	口干,胸闷,烧心,嗳气,失眠,胃痛,排便不爽,反酸,气短	3
zy_7932279	失眠,口干,口苦,反酸,烧心,嗳气,胃痛	口苦,汗多,心慌,心烦,寐一般	口干,烧心,嗳气,失眠,胃痛,反酸	3
zy_7944923	排便不爽,失眠,纳差,恶寒,乏力,头蒙,气短,心悸,呕吐,嗳气,胃胀,胃痛	胃胀减,尿急	恶寒,头蒙,心悸,呕吐,嗳气,纳差,气短,失眠,胃胀,胃痛,排便不爽,乏力	3
zy_7965385	小便黄,大便干,口苦,纳差,嗳气,反酸,烧心,腹胀,胁痛,胃胀,胃痛	反酸,口干,口苦	烧心,嗳气,纳差,小便黄,腹胀,胃胀,胁痛,胃痛,大便干	3
zy_7965476	小便黄,排便不爽,失眠,走路摇晃,乏力,纳差,口苦,口干,反酸,烧心,嗳气,胃痛,胃胀	胃胀减,嗳气,反酸,胸闷,心慌,头晕,乏力,背部不适	口干,烧心,走路摇晃,口苦,纳差,失眠,小便黄,胃胀,胃痛,排便不爽	3
zy_7975856	纳差,气短,心悸,胸闷,乏力,烧心,胃痛,胃胀,反酸,黑便	胃胀减,烧心,反酸,口苦,乏力,胸闷,气短,纳差,便秘,心慌	黑便,心悸,胃胀,胃痛	3
zy_844080	肩痛,关节疼痛,失眠,纳差,口黏,口干,胃痛	胃痛减,口干,口黏,反酸,肩部不适	肩痛,纳差,失眠,关节疼痛,胃痛	3
zy_85787	失眠,纳差,嗳气,腿软,腰痛,口干,眼干,鼻干,乏力,头晕,胃痛	嗳气	口干,腰痛,眼干,纳差,失眠,腿软,鼻干,胃痛,头晕,乏力	3
zy_86713	泄泻,失眠,头晕,腹胀,嗳气,反酸,胃脘怕凉,纳差,胃胀,胃痛	反酸,嗳气,便溏,胃胀减	纳差,泄泻,失眠,胃脘怕凉,腹胀,胃胀,胃痛,头晕	3
zy_86868	失眠,口苦,反酸,烧心,胃痛	胃痛减,烧心,反酸,口苦,失眠,呕吐,口粘	胃痛	3
zy_874372	腰痛,纳差,胃胀,胃痛	胃胀减,胃痛减,反酸,口苦,纳差,腰酸,腰痛,大便,疲乏	胃胀,胃痛	3
zy_879205	大便干,失眠,纳差,口干,腹胀,胃胀,嗳气,胃痛	胃胀减,口干,鼻塞,失眠,纳差	嗳气,胃胀,腹胀,胃痛,大便干	3
zy_88172	疲倦,尿频,失眠,纳差,心悸,恶心,胃胀,烧心,口干,口苦,嗳气,胃痛	胃胀减,恶心,失眠,心慌,乏力	尿频,疲倦,烧心,口干,心悸,嗳气,纳差,口苦,胃胀,胃痛	3
zy_889106	嗳气,口苦,口干,反酸,烧心,恶心,胃痛	反酸,恶心,口干,口苦,嗳气	烧心,胃痛	3
zy_906067	心烦,乏力,气短,胸闷,齿衄,嗳气,胃脘怕凉,口臭,胃胀,胃痛	乏力	心烦,胸闷,口臭,嗳气,胃脘怕凉,胃胀,胃痛,齿衄,气短	3
zy_919180	尿频,失眠,纳差,乏力,腹痛,反酸,烧心,胃痛	胃痛减,烧心,反酸	尿频,纳差,失眠,胃痛,腹痛,乏力	3
zy_943	发热,尿频,泄泻,脐周痛,失眠,胃痛	胃痛减,便溏,失眠	尿频,脐周痛,发热,泄泻,胃痛	3
zy_945791	便溏,咽干,烧心,胃胀,胃脘嘈杂,胃痛	胃脘嘈杂,胃胀减,烧心,咽干,便溏	胃胀,胃痛	3
zy_947749	胃痛	烧心,汗出,口苦,胃脘不适	胃痛	3
zy_953596	消瘦,泄泻,失眠,乏力,背部不适,焦虑,咽痛,口黏,口干,烧心,反酸,嗳气,胃胀,胃痛	胃胀减,胃痛减,嗳气,烧心,咽痛,鼻塞,焦虑,乏力,口干	背部不适,泄泻,失眠,胃胀,胃痛,消瘦,反酸,口黏	3
zy_953893	关节疼痛,胃痛,失眠	反酸,呕吐,失眠	关节疼痛,胃痛	3
zy_976458	失眠,乏力,纳差,口干,烧心,胃胀,胃痛	胃胀减,口干,乏力,大便干	烧心,纳差,失眠,胃胀,胃痛	3
zy_982961	泄泻,纳差,失眠,口干,口黏,胃脘嘈杂,嗳气,胃胀,胃痛	口干,胃脘不适,腹泻,口粘	嗳气,纳差,泄泻,胃脘嘈杂,失眠,胃胀,胃痛,口黏	3
zy_1001870	便秘,失眠,纳差,厌食,口苦,口干,嗳气,胃胀	胃痛减,口干,口苦,反酸,纳差,便秘	胃胀,失眠,嗳气,厌食	29
zy_1019351	小便黄,便秘,口苦,口干,纳差,胃胀	胃胀减,反酸,口干,口苦,大便干,纳差	便秘,小便黄,胃胀	29
zy_1023692	口干,口苦,反酸,烧心,胃胀	胃胀减,烧心,反酸,口干,口苦,便溏,纳差	胃胀	29
zy_1024066	乏力,恶寒,恶心,口苦,胃痛,胃脘嘈杂	胃胀减,反酸,气短,大便	恶寒,恶心,口苦,胃脘嘈杂,胃痛,乏力	29
zy_1034091	口苦,口干,胃胀	胃胀减,口干,口苦,反酸	胃胀	29
zy_1040813	纳差,失眠,腹胀,口臭,口苦,口干,胃胀	胃胀减,口干,口苦,口臭,反酸,呕吐,纳差	失眠,胃胀,腹胀	29
zy_1076895	尿频,便秘,失眠,恶心,四肢冰凉,口干,口淡,胸痛,胃胀	胃胀减,口干,失眠,大便干,吞咽不畅,手足凉	尿频,便秘,恶心,胃胀,四肢冰凉,口淡,胸痛	29
zy_1097546	腹胀,肠鸣,失眠,纳差,口苦,口干,口臭,反酸,烧心,胃胀	胃痛减,烧心,反酸,呕吐,口干,口苦,纳差,肠鸣,口中异味	失眠,胃胀,口臭,腹胀	29
zy_1106284	失眠,多梦,便秘,背痛,烧心,嗳气,胃胀	胃胀减,嗳气,烧心,大便干,梦多	便秘,失眠,胃胀,多梦,背痛	29
zy_1136364	纳差,胃胀,嗳气,烧心,气短,头痛,呕吐	反酸,口干,头痛,气短,烧心	胃胀,嗳气,呕吐,纳差	29
zy_1142103	口苦,排便不爽,嗳气,口干,胸闷,气短,胃胀	胃胀减,胸闷,口干,口苦,嗳气,反酸,排便不爽,纳差	胃胀,气短	29
zy_1142198	咳黄痰,排便不爽,失眠,易饥,纳差,烦躁,咽干,口干,胃胀	胃胀减,反酸,排便不爽,口干,纳差	咽干,咳黄痰,烦躁,失眠,胃胀,易饥	29
zy_1144607	寐可,嗳气,纳差,胃胀	胃胀减,烧心,口苦,嗳气	寐可,胃胀,纳差	29
zy_1196367	口苦,口干,胃脘嘈杂,烧心,反酸,胃胀	胃脘嘈杂,口干,口苦	烧心,反酸,胃胀	29
zy_1200439	失眠,纳差,心烦,口苦,烧心,关节疼痛,反酸,嗳气,腰痛,胃胀	胃胀减,嗳气,烧心,反酸,呕吐,口苦,心烦	腰痛,纳差,失眠,胃胀,关节疼痛	29
zy_1217444	小便黄,失眠,纳差,口苦,口干,反酸,烧心,嗳气,胃胀	胃胀减,嗳气,烧心,口苦,反酸	口干,纳差,失眠,小便黄,胃胀	29
zy_1218200	尿频,便溏,失眠,纳差,头晕,嗳气,胃痛,口干,咽干,反酸,烧心,胃胀	胃痛减,嗳气,头晕,排便不爽,纳差	咽干,尿频,口干,烧心,失眠,便溏,胃胀,胃痛,反酸	29
zy_1220142	小便黄,乏力,腹痛,泄泻,反酸,烧心,口苦,口干,呕吐,恶心,胃胀	口干,口苦,烧心,反酸,腹痛,乏力,小便黄	泄泻,胃胀,恶心,呕吐	29
zy_1250085	便溏,口苦,四肢冰凉,腹痛,嗳气,呕吐,排便不爽,失眠,乏力,咳痰,腹部怕凉,胃胀	胃胀减,腹部怕凉,口苦,失眠,嗳气,乏力	咳痰,呕吐,胃胀,便溏,四肢冰凉,排便不爽,腹痛	29
zy_1257464	失眠,纳差,嗳气,口苦,胃胀	胃胀减,口苦,嗳气,反酸,大便干,纳差	失眠,胃胀	29
zy_1259250	消瘦,失眠,泄泻,纳差,口苦,口干,腹痛,腹胀,胃胀	口苦,口干	纳差,泄泻,失眠,胃胀,腹胀,腹痛,消瘦	29
zy_1268466	失眠,纳差,汗出,焦虑,烧心,反酸,胃胀	胃胀减,反酸,烧心,汗出,焦虑,失眠,心慌,纳差	胃胀	29
zy_1273821	泄泻,口干,口苦,嗳气,胃胀	胃胀减,嗳气,烧心,口干,口苦	泄泻,胃胀	29
zy_1279241	小便黄,失眠,纳差,口干,口苦,恶心,胃胀	恶心,反酸,口干,口苦,纳差,大便干,小便黄,胃脘不适	失眠,胃胀	29
zy_1290190	周身酸痛,失眠,烧心,反酸,嗳气,胃胀	胃胀减,嗳气,烧心,反酸,便溏	失眠,胃胀,周身酸痛	29
zy_129273	咽痒,口苦,嗳气,烧心,反酸,胃胀	胃胀减,烧心,反酸,嗳气,口苦,咽痒,气短	胃胀	29
zy_1296040	寐可,反酸,烧心,口苦,口干,胃胀	胃胀减,口干,口苦,烧心,反酸	寐可,胃胀	29
zy_1304744	口臭,口干,腹胀,胃胀	胃胀减,口干,口中异味	口臭,胃胀,腹胀	29
zy_1306120	心悸,头晕,耳鸣,恶风,便秘,反酸,烧心,胃胀	恶风,耳鸣,头晕,心悸	便秘,烧心,反酸,胃胀	29
zy_1309859	消瘦,烧心,失眠,耳鸣,头晕,腰酸,纳差,口干,口苦,胃胀	胃胀减,烧心,口干,口苦,头晕,失眠,纳差,腰酸	消瘦,胃胀,耳鸣	29
zy_1321909	纳差,胃痛,恶心,嗳气,胃胀	反酸,口苦,纳差	恶心,嗳气,胃胀,胃痛	29
zy_1351255	消瘦,多梦,失眠,纳差,嗳气,烧心,恶心,胃胀,胃痛	胃胀减,胃痛减,恶心,烧心,嗳气,梦多	纳差,多梦,胃胀,失眠,胃痛,消瘦	29
zy_1364252	便秘,失眠,纳差,恶心,口干,口臭,嗳气,胃痛	烧心,口干,恶心,胃痛减,口中异味,纳差	口臭,便秘,嗳气,失眠,胃痛	29
zy_1376866	胃胀,纳差,消瘦,便溏,失眠,口苦,口干	胃痛减,反酸,呕吐,失眠,便溏,口苦	口干,胃胀,消瘦,纳差	29
zy_138499	多梦,失眠,纳差,心悸,头晕,乏力,嗳气,胁痛,胃胀	嗳气	心悸,纳差,多梦,失眠,胃胀,胁痛,头晕,乏力	29
zy_1387063	失眠,纳差,四肢冰凉,心悸,烧心,反酸,嗳气,胃胀	胃胀减,嗳气,烧心,呕吐,纳差,便溏,心慌,手脚发凉	心悸,失眠,胃胀,四肢冰凉,反酸	29
zy_1388199	胃胀,便秘,大便干,纳差,乏力,口干,口苦,失眠	口干,口苦,反酸,呕吐,胃脘不适	便秘,纳差,失眠,胃胀,大便干,乏力	29
zy_138960	失眠,心悸,乏力,纳差,胃胀	胸闷,气短,呕吐,汗出,乏力	心悸,胃胀,失眠,纳差	29
zy_1400254	嗳气,气短,背痛,胃胀	反酸,大便	嗳气,背痛,胃胀,气短	29
zy_1401770	纳差,口苦,口干,烧心,胃胀	胃胀减,烧心,口干,口苦,纳差	胃胀	29
zy_1413474	嗳气,口苦,胃痛,胃胀,反酸,咽部异物感,胸闷	胃胀减,口苦,嗳气	胸闷,胃胀,咽部异物感,胃痛,反酸	29
zy_1420024	发热,恶心,呕吐	嗳气,乏力,反酸,胃脘不适	发热,恶心,呕吐	29
zy_1427004	便秘,失眠,纳差,口苦,口干,反酸,烧心,胁胀,嗳气,胃胀	胃胀减,嗳气,反酸,口干,口苦,纳差,失眠,大便干,烧心	便秘,胃胀,胁胀	29
zy_1427580	排便不爽,手麻,失眠,纳差,尿不尽,尿痛,尿频,咳嗽,咽部有痰,乏力,畏寒,四肢麻木,头晕,耳鸣,口苦,口干,嗳气,腹胀,胃胀	胃胀减,口干,口苦,反酸,耳鸣,头晕,畏寒,乏力,咳嗽,尿痛,纳差,失眠,嗳气,双足麻木,咳痰,排便不爽	四肢麻木,尿频,咽部有痰,胃胀,腹胀,尿不尽,手麻	29
zy_1430910	纳差,胃胀	胃脘不适	胃胀,纳差	29
zy_1443794	便溏,咽部堵闷,胃脘下坠感,纳差,烧心,胃胀	纳差	咽部堵闷,烧心,胃脘下坠感,胃胀,便溏	29
zy_1450658	便秘,小便黄,口干,咽干,胃胀	胃痛减,烧心,小便黄	便秘,咽干,口干,胃胀	29
zy_1456254	纳差,胃胀,失眠	反酸,呕吐,胃脘不适	失眠,胃胀,纳差	29
zy_1464449	排便不爽,胃胀,泄泻,咽干,咽痒,口苦,口干,反酸	胃胀减,反酸,口干,口苦,咽干	泄泻,排便不爽,胃胀,咽痒	29
zy_1479259	胃胀,口干	胃痛减	口干,胃胀	29
zy_1505827	尿痛,排便不爽,消瘦,失眠,纳差,口黏,口干,嗳气,胃痛,胃胀	胃胀减,胃痛减,嗳气,口干,口黏,反酸,排便不爽,纳差,小便黄	失眠,胃胀,胃痛,尿痛,消瘦	29
zy_1525455	排便不爽,失眠,纳差,嗳气,口干,口苦,反酸,烧心,胃脘嘈杂,胃胀	胃胀减,胃脘嘈杂,烧心,反酸,口干,口苦,嗳气,呕吐,排便不爽,纳差	失眠,胃胀	29
zy_1526882	泄泻,纳差,胸痛,胸闷,气短,口苦,口干,反酸,烧心,胃胀	胃痛减,纳差	胸痛,口干,烧心,胸闷,口苦,泄泻,胃胀,反酸,气短	29
zy_1527800	胁胀,失眠,纳差,乏力,口干,嗳气,背痛,全身气窜感,腹胀,胃胀	胃胀减,嗳气,口干,大便干,背痛,胁胀,乏力,纳差	全身气窜感,失眠,胃胀,腹胀	29
zy_1530175	消瘦,多梦,失眠,纳差,多汗,心烦,关节发凉,嗳气,口黏,口干,胃胀	嗳气,心烦,汗出,口干,纳差,梦多	多汗,多梦,失眠,胃胀,关节发凉,消瘦,口黏	29
zy_1532880	便溏,失眠,纳差,嗳气,烧心,反酸,口干,口苦,咳痰,咳嗽,胃胀	胃胀减,咳嗽,咳痰,口干,口苦,烧心,反酸,嗳气,咽干,咽堵,纳差,失眠	便溏,胃胀	29
zy_1544452	大便干,失眠,乏力,嗳气,口苦,口干,胃痛,胃胀	胃胀减,口干,口苦,嗳气,大便干,乏力	失眠,胃胀,胃痛	29
zy_1559580	失眠,纳差,乏力,反酸,烧心,口干,口苦,背痛,胃胀	胃胀减	口干,烧心,背痛,纳差,口苦,失眠,胃胀,反酸,乏力	29
zy_1563466	小便不畅,失眠,纳差,胃胀	胃胀减,便溏,反酸,纳差	小便不畅,胃胀,失眠	29
zy_1585288	反酸,嗳气,胃胀	胃胀减,嗳气,反酸,口干	胃胀	29
zy_1587488	便秘,纳差,失眠,心烦,烘热汗出,口干,口苦,反酸,恶心,胁痛,胃痛,胃胀	恶心,反酸,口干,口苦,烘热汗出,心烦,失眠,胃痛减,胁痛,纳差	便秘,胃胀,胃痛	29
zy_1591981	泄泻,纳差,乏力,嗳气,恶心,口干,反酸,胃胀,头晕	胃胀减,反酸,口干,恶心,嗳气,便溏,乏力	泄泻,头晕,胃胀,纳差	29
zy_1592204	便溏,舌麻,口苦,口干,胃胀	胃胀减,口干,口苦	舌麻,胃胀,便溏	29
zy_1592518	咳嗽,尿频,失眠,关节疼痛,口干,口苦,咳痰,胃胀	胃胀减,口干,口苦,呕吐,失眠,小便,咳嗽	咳痰,尿频,胃胀,关节疼痛	29
zy_1592574	失眠,乏力,纳差,咽部异物感,咽干,口苦,口干,嗳气,胃胀	胃胀减,反酸,嗳气,口干,口苦,咽痛,乏力	咽干,纳差,失眠,胃胀,咽部异物感	29
zy_1593626	小便黄,失眠,纳差,反酸,胃痛,胃胀	反酸,小便黄,纳差	失眠,胃胀,胃痛	29
zy_1595286	眼胀,失眠,纳差,头胀,头晕,反酸,背部烧灼感,胃痛	胃痛减,反酸,头晕,纳差,胃胀减	背部烧灼感,头胀,眼胀,失眠,胃痛	29
zy_1608544	纳差,嗳气,胃胀	胃胀减,嗳气,反酸,口苦,纳差	胃胀	29
zy_1612478	失眠,纳差,胃痛,口干,口苦,嗳气,胃胀	纳差	口干,嗳气,口苦,失眠,胃胀,胃痛	29
zy_1622107	便溏,纳差,失眠,口黏,口干,头晕,嗳气,背痛,胃胀,胃痛	嗳气,头晕,纳差,胃脘不适,口干	失眠,便溏,胃胀,胃痛,背痛,口黏	29
zy_1622175	舌麻,胸闷,反酸,嗳气,胃胀	胃痛减,嗳气,反酸,胸闷	舌麻,胃胀	29
zy_1625610	便溏,口干,烧心,胃胀,胃痛	胃胀减,烧心,口干,便溏	胃胀,胃痛	29
zy_1625621	口干,口苦,口黏,胃胀,嗳气,反酸,烧心	胃痛减,反酸,口苦,口干,嗳气	烧心,胃胀,口黏	29
zy_1627491	排便不爽,完谷不化,失眠,纳差,口干,口苦,嗳气,胃胀	嗳气,口干,胃胀减	口苦,完谷不化,纳差,失眠,胃胀,排便不爽	29
zy_1628013	胃胀,烧心,反酸,口干,心悸,口苦,乏力,失眠,尿频	口干,口苦,反酸,心悸,乏力,胃脘不适	尿频,烧心,失眠,胃胀	29
zy_1629612	失眠,纳差,咽部堵闷,反酸,烧心,胃胀	胃胀减,烧心,反酸	咽部堵闷,失眠,胃胀,纳差	29
zy_1631563	失眠,口干,恶心,纳差,胃胀	胃胀减,心烦,口苦,反酸,气短	口干,恶心,纳差,失眠,胃胀	29
zy_1635989	腹胀,便秘,口干,反酸,烧心,嗳气,吞咽困难	胃痛减	口干,烧心,便秘,吞咽困难,嗳气,腹胀,反酸	29
zy_163728	失眠,纳差,口干,嗳气,胁胀,背痛,全身气窜感,胃胀	胃胀减,嗳气,口干,大便干,背痛,胁胀,纳差	全身气窜感,失眠,胃胀	29
zy_164204	便溏,咳痰,咽堵,胃胀	胃痛减,便溏	咳痰,胃胀,咽堵	29
zy_1650478	胃痛,胃胀,肩痛,关节疼痛,嗳气,失眠	反酸,呕吐,嗳气,胃脘不适	肩痛,失眠,胃胀,关节疼痛,胃痛	29
zy_1653907	胁痛,纳差,口干,口苦,嗳气,胃胀	胃胀减,嗳气,口干,口苦,纳差,胁痛	胃胀	29
zy_1655077	失眠,烦躁,口干,嗳气,胃胀	胃痛减,呕吐,口干,反酸,心烦,失眠	胃胀,嗳气,烦躁	29
zy_1668400	失眠,口苦,口黏,嗳气,胃胀	胃痛减,口苦,烧心	失眠,嗳气,胃胀,口黏	29
zy_1674632	舌痛,牙龈肿痛,咽痛,口苦,口干	胃胀减,口干,口苦,咽痛	舌痛,牙龈肿痛	29
zy_1681920	失眠,口干,口苦,纳差,嗳气,胃胀	胃胀减,纳差,口干,口苦,嗳气	失眠,胃胀	29
zy_1686542	尿频,口干,口苦,口黏,咽干,咽堵,腰痛,纳差,乏力,胃胀	胃胀减,纳差,乏力,口干,口苦,咽干,咽堵,腰酸,腰痛,黑便,口粘	尿频,胃胀,口黏	29
zy_1689640	便溏,排便不爽,肛门下坠感,疲倦,失眠,乏力,口苦,口干,嗳气,反酸,烧心,胃胀	胃胀减,烧心,反酸,嗳气,口干,口苦,气短,乏力,便溏,排便不爽	胃胀,失眠,疲倦,肛门下坠感	29
zy_1693074	口干,口苦,嗳气,胃胀	嗳气,反酸,口干,口苦,大便干	胃胀	29
zy_1694721	失眠,乏力,纳差,烧心,反酸,口干,口黏,嗳气,胃胀	胃胀减,嗳气,口干,口黏,反酸,乏力	失眠,烧心,胃胀,纳差	29
zy_1698964	口苦,胃胀,视力减弱,失眠,口黏	胃痛减,反酸,心慌,口粘	视力减弱,口苦,失眠,胃胀,口黏	29
zy_1706880	大便干,失眠,口干,口苦,乏力,腹部坠胀,嗳气,烧心,胃胀	胃痛减,嗳气,乏力,口干,口苦,咳嗽,失眠	腹部坠胀,烧心,胃胀,大便干	29
zy_1712368	心烦,乏力,失眠,纳差,反酸,烧心,嗳气,胃胀	胃胀减,嗳气,烧心,反酸,纳差,心烦,乏力	失眠,胃胀	29
zy_1718750	小便,口干,口苦,失眠,纳差,恶心,头晕,乏力,胃胀	烧心,头晕,呕吐,口干,多梦,便溏	恶心,口苦,纳差,失眠,胃胀,小便,乏力	29
zy_1732760	小便黄,失眠,纳差,心悸,气短,胸闷,乏力,胃胀	胃胀减,口苦,反酸,乏力,气短,心慌,小便黄	胸闷,心悸,纳差,失眠,胃胀	29
zy_1736980	尿痛,便秘,口苦,关节僵硬,小腹隐痛,失眠,乏力,左侧肢体串痛,气短,心悸,胸闷,头痛,嗳气,口臭,口干,反酸,烧心,胃胀	胃胀减,烧心,反酸,口干,嗳气,头痛,胸闷,气短,乏力,纳差,大便干,口中异味,心慌	口臭,关节僵硬,便秘,心悸,口苦,失眠,胃胀,左侧肢体串痛,尿痛,小腹隐痛	29
zy_1737832	泄泻,纳差,口苦,口干,胃胀	胃胀减,反酸,呕吐,口干,口苦,失眠,便溏,纳差	泄泻,胃胀	29
zy_1738737	失眠,纳差,关节疼痛,心烦,口苦,恶心,呕吐,胃胀	胃胀减,恶心,干呕,反酸,口干,口苦,心烦,纳差	失眠,胃胀,呕吐,关节疼痛	29
zy_1750446	纳差,嗳气,胃胀	反酸,大便干	嗳气,胃胀,纳差	29
zy_1757970	胃胀,鼻塞,咳嗽,便秘,烧心,反酸,咽痛,口干,失眠,纳差	口干,烧心,反酸,大便干,胃胀减	咳嗽,便秘,纳差,失眠,胃胀,鼻塞,咽痛	29
zy_1757973	大便干,失眠,纳差,口苦,口干,烧心,反酸,嗳气,胃胀	胃胀减,嗳气,烧心,反酸,口苦,纳差	口干,胃胀,失眠,大便干	29
zy_176722	溏结不调,口苦,口干,口黏,纳差,嗳气,反酸,烧心,气短,心悸,胃胀	嗳气	口干,烧心,心悸,溏结不调,纳差,口苦,胃胀,反酸,口黏,气短	29
zy_177150	便溏,失眠,焦虑,烦躁,乏力,手麻,咽部不适,口苦,口干,胃脘嘈杂,呕吐,反酸,胃胀,胃痛	发凉,烦躁,焦虑,便溏,胃脘不适,手麻,乏力	口干,呕吐,咽部不适,口苦,胃脘嘈杂,失眠,胃胀,胃痛,反酸	29
zy_1775685	便溏,失眠,纳差,反酸,烧心,口干,嗳气,胃胀	胃胀减,嗳气,口干,烧心,反酸,纳差	失眠,便溏,胃胀	29
zy_1776768	口苦,口干,乏力,嗳气,反酸,纳差,胃胀	胃痛减,气短	口干,嗳气,纳差,口苦,胃胀,反酸,乏力	29
zy_179761	胁痛,便秘,口干,胃胀	胃胀减,大便干,反酸,口干	便秘,胃胀,胁痛	29
zy_1799403	纳差,呕吐,恶心,胃胀	胃胀减,恶心,呕吐,纳差	胃胀	29
zy_1807072	小便黄,失眠,纳差,反酸,胃痛,胃胀	反酸,小便黄,纳差	失眠,胃胀,胃痛	29
zy_1808838	消谷善饥,消瘦,乏力,善太息,烧心,胃胀	胃痛减,恶心,呕吐,乏力	烧心,消谷善饥,胃胀,善太息,消瘦	29
zy_1810788	失眠,乏力,恶心,胃胀,胃痛	胃胀减,胃痛减,反酸,恶心,乏力,纳差	失眠,胃胀,胃痛	29
zy_1833803	消瘦,尿频,便溏,失眠,纳差,腹痛,乏力,心烦,口干,口苦,嗳气,胃胀	胃胀减,嗳气,口干,口苦,乏力,心烦,便溏	尿频,纳差,失眠,胃胀,腹痛,消瘦	29
zy_1836046	寐可,泄泻,咽堵,烧心,反酸,胃胀	胃胀减,烧心,反酸,咽堵,口干,呕吐,便溏	泄泻,寐可,胃胀	29
zy_1836568	失眠,纳差,心烦,口苦,口干,恶心,呕吐,胃胀	恶心,干呕,口干,口苦,心烦,纳差	失眠,胃胀,呕吐	29
zy_1836673	纳差,胃胀	反酸,呕吐,纳差	胃胀	29
zy_183698	呕吐,失眠,纳差,口干,乏力,恶心,胃胀	胃胀减,恶心,呕吐,乏力,失眠,口干,纳差	胃胀	29
zy_1841612	寐可,纳差,反酸,嗳气,心悸,胃胀	纳差	寐可,心悸,嗳气,胃胀,反酸	29
zy_1843555	排便不爽,黑便,口苦,失眠,乏力,纳差,口干,嗳气,反酸,烧心,胃胀	胃胀减,烧心,反酸,嗳气,口干,口苦,乏力,排便不爽,纳差	黑便,失眠,胃胀	29
zy_1850928	便秘,背部不适,疲倦,小便黄,失眠,纳差,乏力,口干,口苦,烧心,反酸,胃胀	胃胀减,烧心,反酸,口干,口苦,纳差,失眠,小便黄	背部不适,疲倦,便秘,胃胀,乏力	29
zy_1852945	纳差,嗳气,牙痛,烧心,胃胀	胃胀减,大便	烧心,嗳气,纳差,胃胀,牙痛	29
zy_1853398	小便不畅,多梦,失眠,乏力,纳差,口苦,口干,胁胀,胃胀,胃痛	胃胀减,胃痛减,口干,口苦,乏力,失眠,小便不畅,纳差,梦多	多梦,胃胀,胁胀,胃痛	29
zy_1867108	消瘦,泄泻,失眠,口干,恶心,腹胀,纳差	失眠,便溏	口干,恶心,纳差,泄泻,腹胀,消瘦	29
zy_1869375	便秘,大便干,纳差,嗳气,胃胀	反酸,口苦,呕吐,胃脘不适,纳差	便秘,嗳气,胃胀,大便干	29
zy_187154	失眠,纳差,矢气,背部不适,胃胀	胃胀减,反酸,纳差,大便,矢气	失眠,背部不适,胃胀	29
zy_1873371	纳差,烧心,反酸,胃胀	烧心,口苦,反酸,纳差	胃胀	29
zy_1874289	便溏,咳嗽,咳白痰,咽痒,胸痛,胃胀,纳差,口苦,烧心,反酸	烧心,反酸,胃胀减	咳嗽,口苦,纳差,咳白痰,便溏,咽痒,胃胀,胸痛	29
zy_1877786	发热,胃胀	烧心,反酸,纳差	发热,胃胀	29
zy_1881010	失眠,纳差,气短,胸闷,口干,背部不适,脑鸣,耳鸣,头蒙,嗳气,烧心,胃胀	烧心,嗳气,头蒙,口干,胸闷,气短,失眠,背沉,纳差	脑鸣,背部不适,胃胀,耳鸣	29
zy_188255	小便不畅,泄泻,失眠,纳差,胁痛,胃痛,烧心,嗳气,胃胀	心烦,便溏,胃脘不适,纳差	烧心,嗳气,泄泻,失眠,胃胀,胁痛,胃痛,小便不畅	29
zy_1885104	胸闷,胸痛,胃胀,失眠,纳差,汗出	胃痛减,口干,呕吐,反酸,纳差	胸闷,汗出,失眠,胃胀,胸痛	29
zy_1888154	大便干,失眠,口苦,口干,反酸,烧心,胃胀	烧心,反酸,口干,口苦,呕吐	失眠,胃胀,大便干	29
zy_1890862	口苦,口干,胃痛,胃胀	胃胀减,胃痛减,口苦	口干,胃胀,胃痛	29
zy_1901894	泄泻,咳嗽,咳白痰,汗出,失眠,口干,乏力,纳差,嗳气,胃胀	胃胀减,嗳气,反酸,纳差,乏力,呕吐,口干,心烦,汗出,咳嗽,失眠,便溏,咳痰	泄泻,咳白痰,胃胀	29
zy_1905047	大便干,失眠,早饱,纳差,矢气,烧心,反酸,嗳气,恶心,呕吐,胃胀	干呕,嗳气,心烦,烧心,反酸,早饱,失眠,纳差	恶心,呕吐,胃胀,矢气,大便干	29
zy_1905181	便溏,烧心,嗳气	胃胀减,胃痛减,反酸,呕吐,便溏	嗳气,烧心	29
zy_1907618	失眠,乏力,纳差,口苦,口干,嗳气,反酸,烧心,胃胀	烧心,反酸,嗳气,口干,口苦,乏力	失眠,胃胀,纳差	29
zy_1919170	胃胀,便秘,失眠,烦躁,口干,反酸	反酸,口干,胃脘不适	便秘,失眠,胃胀,烦躁	29
zy_1920246	口干,咽部异物感,胃胀	咽部异物感,反酸,呕吐,口干,胃脘不适	胃胀	29
zy_1920259	便溏,失眠,口干,嗳气,乏力,烧心,胃胀	烧心,乏力,嗳气,口干,失眠,大便,胃脘不适	便溏,胃胀	29
zy_1923174	完谷不化,嗳气,反酸,烧心,口苦,胃胀	胃痛减,完谷不化,口粘	烧心,嗳气,口苦,胃胀,反酸	29
zy_1925838	消瘦,口疮,大便干,纳差,胃胀,反酸,胃痛	胃胀减,呕吐,大便干,肢体发麻	口疮,纳差,胃胀,胃痛,消瘦,反酸	29
zy_1933945	脐周痛,纳差,心悸,恶心,烧心,胃胀	恶心	脐周痛,烧心,心悸,纳差,胃胀	29
zy_1934398	胃胀,消瘦,失眠,纳差	胃痛减,纳差	失眠,消瘦,胃胀	29
zy_1934677	嗳气,胃胀	胃胀减,嗳气,口苦,反酸	胃胀	29
zy_1936848	胸闷,胃胀,排便不爽,失眠,善太息,心烦,乏力,口黏,口干,嗳气,纳差	嗳气,口干,口黏,反酸,呕吐,乏力,心烦,排便不爽,胃脘不适,纳差	失眠,胸闷,胃胀,善太息	29
zy_1936980	消瘦,泄泻,排便不爽,四肢不温,腹痛,嗳气,胃胀	四肢不温	嗳气,泄泻,胃胀,排便不爽,腹痛,消瘦	29
zy_1940535	口苦,口干,反酸,乏力,头晕,胃胀	胃胀减,头晕,乏力,反酸,口干,口苦,呕吐	胃胀	29
zy_1943217	尿频,烧心,反酸,口干,口苦,胃胀	胃胀减,烧心,反酸,口干,口苦,尿急	尿频,胃胀	29
zy_1943781	尿频,烧心,口干,胸闷,胃痛,嗳气,胃胀	口干,烧心,小便,胃痛减	尿频,胸闷,嗳气,胃胀,胃痛	29
zy_1946393	失眠,纳差,口干,口苦,胃胀	胃胀减,口干,口苦,烦躁	失眠,胃胀,纳差	29
zy_194800	尿频,小便黄,失眠,纳差,乏力,口苦,口干,烧心,嗳气,胃胀	口干,口苦,乏力,咽痛,咳嗽,失眠,小便黄,胃胀减,纳差	嗳气,尿频,烧心,胃胀	29
zy_19527	便溏,失眠,口干,烧心,胃胀	胃胀减,口干,反酸,呕吐,便溏,纳差,小便黄	失眠,烧心,胃胀	29
zy_1953353	便秘,尿分叉,尿痛,尿频,失眠,纳差,口干,胸闷,气短,头晕,背痛,恶心,胃胀	口干,失眠,尿痛,尿分叉,大便干,胃脘不适	尿频,胸闷,便秘,恶心,纳差,胃胀,头晕,背痛,气短	29
zy_195368	口苦,尿频,排便不爽,失眠,纳差,口干,反酸,烧心,嗳气,胃胀	胃胀减,嗳气,烧心,反酸,口干,口苦,纳差,小便,排便不爽	尿频,胃胀,失眠	29
zy_197528	胃胀,失眠,纳差,气短,心悸,口干,反酸,嗳气	气短,胃胀减,心慌	口干,心悸,嗳气,纳差,失眠,胃胀,反酸	29
zy_197593	胃胀,失眠,纳差,口干,胸闷,嗳气	嗳气,口干	失眠,胸闷,胃胀,纳差	29
zy_1976626	失眠,乏力,纳差,烧心,反酸,口干,口苦,嗳气,恶心,胃胀	嗳气,口干,口苦,烧心,反酸,乏力,失眠,胃胀减,纳差	恶心,胃胀	29
zy_1977126	泄泻,失眠,口苦,口干,反酸,烧心,胃痛,嗳气,胃胀	烧心,反酸,呕吐,口干,口苦,嗳气	泄泻,失眠,胃胀,胃痛	29
zy_1992347	发热,恶心,胁痛,大便干,背部不适,咽痛,多汗,头痛,恶寒,恶风,胃胀,胃痛,口干,口苦,嗳气,纳差,失眠	胃胀减,胃痛减,发热,恶风,恶寒,头痛,汗出,咽痛,嗳气,反酸,纳差,失眠,大便干,恶心,口干,口苦	背部不适,多汗,胃胀,胁痛,胃痛	29
zy_1996068	鼻干,失眠,纳差,嗳气,胃胀	胃痛减,反酸,口苦,纳差,失眠	嗳气,鼻干,胃胀	29
zy_2007749	胃胀,烦躁,心悸,手抖,多汗,口干,反酸,胃脘嘈杂	胃胀减,口干,肠鸣,多汗,手抖,心悸,心烦,便溏	胃脘嘈杂,胃胀,反酸,烦躁	29
zy_2021893	口干,矢气,吞咽困难,烧心,反酸,嗳气,胃痛,胃胀	胃痛减,嗳气,烧心,反酸,口干,大便干	矢气,吞咽困难,胃胀,胃痛	29
zy_2034836	小便黄,失眠,纳差,反酸,胃痛,胃胀	反酸,小便黄	失眠,胃胀,胃痛,纳差	29
zy_2034919	便溏,寐可,纳差,口干,嗳气,胃胀	反酸,口干,纳差	嗳气,寐可,胃胀,便溏	29
zy_2036301	失眠,纳差,口干,呃逆,胃胀	胃痛减,呃逆,口干,反酸,纳差	失眠,胃胀	29
zy_2038716	便溏,失眠,嗳气,反酸,烧心,胃胀	胃胀减,烧心,反酸,嗳气,口苦,便溏	失眠,胃胀	29
zy_2038954	失眠,纳差,头晕,反酸,烧心,胃胀,胃痛,咳嗽,咳痰	反酸,头晕,烧心,咳嗽,纳差	咳痰,失眠,胃胀,胃痛	29
zy_2039408	纳差,口干,口苦,鼻塞,胃痛,反酸,烧心,胃胀	胃胀减,烧心,反酸,口干,口苦,大便	鼻塞,胃痛,胃胀,纳差	29
zy_2041069	烧心,头晕,乏力,口苦,呕吐,胃胀	胃痛减,乏力,口苦,头晕,烧心	胃胀,呕吐	29
zy_2049900	便溏,失眠,嗳气,反酸,烧心,胃胀	胃胀减,烧心,反酸,嗳气,口苦,便溏	失眠,胃胀	29
zy_2058260	排便不爽,失眠,乏力,纳差,口黏,口干,反酸,烧心,胃痛,嗳气,胃胀	胃痛减,烧心,反酸,口黏,乏力,排便不爽,口干,纳差	失眠,嗳气,胃胀,胃痛	29
zy_206739	失眠,纳差,口苦,恶心,口干,烧心,嗳气,胃胀	胃胀减,嗳气,烧心,口干,口苦,恶心,纳差	失眠,胃胀	29
zy_2068634	烧心,失眠,口干,嗳气,乏力,胃胀	乏力,嗳气,口干,失眠,大便,胃脘不适	烧心,胃胀	29
zy_2070254	寐可,纳差,头胀,昏蒙,汗出,乏力,反酸,烧心,嗳气,胁痛,胃胀	胃胀减,嗳气,烧心,反酸,口苦,乏力,汗出,昏蒙,纳差	头胀,寐可,胃胀,胁痛	29
zy_2071	心悸,多汗,便溏,嗳气,胃胀,烧心,反酸,肠鸣,心痛,胸闷	胃胀减,嗳气,烧心,反酸,肠鸣,汗出,便溏	胸闷,心悸,多汗,胃胀,心痛	29
zy_2088146	小便不畅,排便不爽,失眠,乏力,纳差,烧心,反酸,口苦,口干,嗳气,胃胀	胃胀减,口干,口苦,烧心,反酸,乏力,排便不爽,嗳气,纳差	失眠,胃胀,小便不畅	29
zy_209388	恶心,呕吐,头晕,乏力,气短,胸闷,口干,胃胀	胃胀减,口干,心悸,胸闷,乏力	恶心,呕吐,胃胀,头晕,气短	29
zy_2104456	咳痰,咳白痰,泄泻,失眠,咳嗽,多汗,心烦,口干,乏力,纳差,嗳气,胃胀	胃胀减,嗳气,反酸,纳差,乏力,呕吐,口干,心烦,汗出,咳嗽,失眠,便溏,咳痰	泄泻,咳白痰,多汗,胃胀	29
zy_2108433	胃胀,乏力,胃痛,纳差,口干,口苦	胃胀减,口干,口苦,反酸,失眠,便溏,纳差	胃胀,乏力,胃痛	29
zy_2112607	失眠,纳差,眼干,咳痰,心悸,口臭,口干,口苦,嗳气,烧心,胃胀	嗳气,口干,口苦,咳痰,失眠,大便,烧心,口中异味,心慌,眼干,纳差	心悸,胃胀,口臭	29
zy_2112694	失眠,纳差,头晕,胃胀	胃胀减	头晕,失眠,胃胀,纳差	29
zy_2116210	小便黄,失眠,口干,口苦,烧心,反酸,关节疼痛,排气少,多汗,头晕,呃逆,胃胀	胃胀减,汗出,烧心,反酸,口干,口苦,乏力	排气少,呃逆,多汗,失眠,小便黄,胃胀,关节疼痛,头晕	29
zy_2117109	恶心,嗳气,胃胀	胃胀减,嗳气,烧心,口苦,恶心	胃胀	29
zy_2123608	咽部堵闷,便溏,咽痒,咽干,腹痛,肠鸣,胃胀	腹痛,口苦,便溏,咽干	咽部堵闷,咽痒,胃胀,肠鸣	29
zy_2124067	大便干,纳差,烧心,口干,嗳气,胃胀	嗳气,口干,烧心,失眠,大便干,胃胀减	胃胀,纳差	29
zy_2124505	咽部烧灼感,胃胀,小便黄,便溏,失眠,吞咽困难,烧心,嗳气	烧心,咽部烧灼感,呕吐,便溏,嗳气	吞咽困难,小便黄,失眠,胃胀	29
zy_2126061	头蒙,尿频,失眠,纳差,口干,口苦,胃胀	胃胀减,口干,口苦,反酸	尿频,头蒙,纳差,失眠,胃胀	29
zy_2128210	失眠,纳差,咽部有痰,口干,心悸,胃胀	胃胀减,口干,烧心,呕吐,心慌,纳差	咽部有痰,心悸,胃胀,失眠	29
zy_2135849	纳差,背部烧灼感,心悸,乏力,口苦,口干,胃胀	口苦,乏力,气短,纳差,口干,心慌	背部烧灼感,心悸,胃胀	29
zy_2136285	排便不爽,纳差,舌痛,背痛,乏力,口干,嗳气,胃胀,烧心	胃胀减,嗳气,口干,乏力	烧心,纳差,胃胀,排便不爽,舌痛,背痛	29
zy_2154220	泄泻,失眠,纳差,口苦,背部不适,反酸,嗳气,胃胀	胃胀减,嗳气,反酸,口苦,便溏	背部不适,纳差,泄泻,失眠,胃胀	29
zy_2158007	消瘦,排便不爽,疲倦,失眠,烧心,乏力,咽堵,胸闷,气短,口干,口苦,嗳气,胃痛,胃胀	嗳气,口干,口苦,胸闷,气短,咽堵,乏力,烧心,便溏,尿急	疲倦,失眠,胃胀,胃痛,排便不爽,消瘦	29
zy_2170742	大便干,失眠,疲倦,口苦,口干,胃痛,反酸,烧心,胃胀	口干,口苦,气短,大便干	疲倦,烧心,失眠,胃胀,胃痛,反酸	29
zy_2175127	失眠,纳差,胃胀	反酸,呕吐,大便干,胃脘不适	失眠,胃胀,纳差	29
zy_2181411	排便不爽,失眠,乏力,心悸,烧心,反酸,胃痛,口干,口黏,嗳气,胃胀	胃痛减,烧心,反酸,心悸,乏力,排便不爽,纳差	口干,嗳气,失眠,胃胀,胃痛,口黏	29
zy_2198598	大便干,失眠,纳差,反酸,口苦,口干,胸闷,气短,乏力,胃胀	烦躁,焦虑,情绪不稳	口干,胸闷,纳差,口苦,气短,失眠,胃胀,反酸,大便干,乏力	29
zy_2198604	尿频,小便不畅,便秘,午后低热,失眠,干咳,乏力,纳差,胃胀	乏力,失眠,午后低热,大便干,胃胀减,纳差	尿频,便秘,干咳,胃胀,小便不畅	29
zy_2199761	失眠,嗳气,呕吐,恶心,胃胀	胃胀减,恶心,干呕,嗳气,反酸,口苦,尿频	失眠,胃胀,呕吐	29
zy_2206446	失眠,呃逆,嗳气,胃胀,胃痛	胃胀减,胃痛减,嗳气,呃逆,口苦,反酸,呕吐	失眠,胃胀,胃痛	29
zy_221415	纳差,多汗,胃胀,大便干,失眠,乏力,背痛,嗳气	嗳气	多汗,纳差,失眠,胃胀,背痛,大便干,乏力	29
zy_2216159	纳差,嗳气,口苦,口干,反酸,烧心,胃胀	胃胀减,烧心,反酸,口干,口苦,嗳气,纳差	胃胀	29
zy_2220400	胃胀,溏结不调,口苦,口干,烧心,失眠	胃痛减,呕吐,口干,口苦,头痛,胸闷,溏结不调,便溏	失眠,烧心,胃胀	29
zy_223484	咽部有痰,胃胀,失眠,咽干,口苦,口干,嗳气,纳差	口干,口苦,咽干,反酸,嗳气	咽部有痰,胃胀,失眠,纳差	29
zy_2235196	纳差,头晕,反酸,嗳气,心悸,胃胀	嗳气,气短,头晕,纳差,反酸	心悸,胃胀	29
zy_2243269	大便干,咽部异物感,失眠,纳差,咽部不适,胃胀	胃痛减,反酸,呕吐,纳差	咽部不适,失眠,胃胀,咽部异物感,大便干	29
zy_2260223	排便不爽,胁痛,失眠,纳差,口苦,胃胀	口干,口苦,胃胀减,反酸	纳差,失眠,胃胀,胁痛,排便不爽	29
zy_2262994	便溏,嗳气,纳差,牙痛,烧心,胃胀	胃胀减,腹痛,烧心,嗳气,便溏	牙痛,胃胀,纳差	29
zy_2265188	便溏,烦躁,尿频,失眠,咳痰,咳白痰,咳嗽,汗出,嗳气,口苦,口干,反酸,烧心,善太息,胃痛,胃胀	咳嗽,咳白痰,呕吐,便溏,小便,胃脘不适	咳痰,尿频,汗出,口干,烦躁,烧心,嗳气,口苦,失眠,胃胀,善太息,胃痛,反酸	29
zy_2266529	大便干,失眠,腹部不适,反酸,烧心,胸闷,胃胀	口苦,大便干,胃脘不适	胸闷,烧心,腹部不适,失眠,胃胀,反酸	29
zy_2279068	小便黄,大便干,失眠,纳差,烧心,咳嗽,口干,矢气,胃胀	胃胀减,烧心,呕吐,纳差,失眠,大便干,口干	矢气,咳嗽,小便黄,胃胀	29
zy_2285800	失眠,纳差,厌食	吐酸,心烦,失眠,腹痛	厌食,纳差	29
zy_2287656	失眠,烧心,胃胀	胃痛减,大便,纳差	失眠,烧心,胃胀	29
zy_2303469	胁胀,纳差,头痛,嗳气,背痛,胃胀	嗳气,头痛,口苦,烧心,呕吐,胃痛减,纳差	胃胀,背痛,胁胀	29
zy_2307252	胃胀,失眠,纳差,口干,嗳气,烧心	胃胀减,烧心,嗳气,口干,便溏,纳差	失眠,胃胀	29
zy_2309929	排便不爽,寐可,口干,口苦,烧心,反酸,胃胀	口干,口苦,咽痛,胃脘不适,反酸,排便不爽	寐可,烧心,胃胀	29
zy_2317656	胃胀,胃痛,厌食,恶心,乏力,纳差,失眠	胃胀减,恶心,纳差	失眠,胃胀,厌食,胃痛,乏力	29
zy_232481	便秘,背部不适,失眠,纳差,胃胀	胃胀减,反酸,口苦,恶心,呕吐,纳差	便秘,失眠,背部不适,胃胀	29
zy_2341367	便秘,失眠,纳差,头晕,背痛,嗳气,胃痛,胃胀	嗳气,口苦,头晕,大便,背痛,纳差	便秘,失眠,胃胀,胃痛	29
zy_234153	背部不适,口干,嗳气,烧心,反酸,胃胀	嗳气,口干,背沉	背部不适,烧心,胃胀,反酸	29
zy_2343662	胃痛,胃胀,咽部异物感,烧心,反酸	胃胀减,胃痛减,烧心,反酸,咽部异物感	胃胀,胃痛	29
zy_2346721	失眠,纳差,反酸,烧心,嗳气,胃胀	胃胀减,烧心,反酸,纳差,嗳气	失眠,胃胀	29
zy_2353808	失眠,纳差,乏力,心悸,头痛,口干,口苦,恶心,嗳气,胃胀	嗳气,恶心,口干,口苦,反酸,乏力,便溏,头晕,心慌,纳差	头痛,心悸,胃胀,失眠	29
zy_2361090	溏结不调,消瘦,失眠,纳差,心烦,口苦,反酸,嗳气,胃胀	胃胀减	心烦,嗳气,溏结不调,纳差,口苦,失眠,胃胀,消瘦,反酸	29
zy_2375178	失眠,消瘦,口干,烧心,反酸,纳差,胃胀	胃胀减,纳差	口干,烧心,失眠,胃胀,消瘦,反酸	29
zy_2382768	头痛,失眠,纳差,胁痛,嗳气,反酸,烧心,胃胀	胃胀减,反酸,嗳气,头晕	烧心,头痛,纳差,失眠,胃胀,胁痛	29
zy_2391730	失眠,善太息,嗳气,烧心,反酸,胃胀	善太息,口苦	烧心,嗳气,失眠,胃胀,反酸	29
zy_2392959	失眠,嗳气,口干,胃胀	胃胀减,嗳气,口干,反酸	失眠,胃胀	29
zy_2394861	排便不爽,失眠,纳差,嗳气,胃胀	嗳气	排便不爽,失眠,胃胀,纳差	29
zy_239624	大便干,口干,口苦,失眠,嗳气,胃痛,胃胀	嗳气,失眠,口干,口苦,反酸,大便干	胃胀,胃痛	29
zy_2406111	大便干,失眠,纳差,口苦,口干,嗳气,胃胀	胃胀减,口苦,口干	嗳气,纳差,失眠,胃胀,大便干	29
zy_2408985	胃痛,纳差,尿痛,排便不爽,失眠,反酸,烧心,口黏,口干,嗳气,胃胀	胃胀减,胃痛减,嗳气,口干,口黏,烧心,反酸,排便不爽,纳差,小便黄	尿痛,失眠,胃胀,胃痛	29
zy_2423173	纳差,烧心,反酸,恶心,嗳气,胃胀	胃胀减,恶心,嗳气,烧心,反酸,纳差	胃胀	29
zy_2425625	便溏,胸痛,胸闷,气短,纳差,口苦,口干,反酸,烧心,胃胀	胃胀减,烧心,反酸,口干,口苦,胸闷,胸痛,便溏,纳差	胃胀,气短	29
zy_2432933	泄泻,口苦,烧心,反酸,嗳气,胃痛,胃胀	胃痛减,嗳气,反酸,口苦,便溏,黑便	泄泻,烧心,胃胀,胃痛	29
zy_2436096	排便困难,纳差,心悸,恶心,烧心,反酸,呕吐,胃胀	乏力,气短,心慌,纳差,大便干	烧心,心悸,恶心,呕吐,胃胀,排便困难,反酸	29
zy_2444539	失眠,纳差,头痛,咳痰,咳黄痰,咳嗽,咽痛,流涕,鼻塞,嗳气,胃胀	胃胀减,鼻塞,咳嗽,咳白痰	咳痰,咳黄痰,头痛,嗳气,纳差,失眠,胃胀,咽痛,流涕	29
zy_2446188	消瘦,失眠,纳差,心悸,乏力,腹痛,烧心,胃脘嘈杂,胃胀	乏力,失眠,心慌,纳差	烧心,心悸,胃脘嘈杂,胃胀,腹痛,消瘦	29
zy_2470498	胃胀,大便干,纳差	反酸,口苦,纳差	胃胀,大便干	29
zy_2477101	便溏,纳差,口干,口苦,恶心,嗳气,胃胀	恶心,反酸,口干,口苦,纳差,大便	嗳气,胃胀,便溏	29
zy_2477294	便溏,纳差,嗳气,烧心,胃胀	胃胀减,嗳气,纳差,便溏	烧心,胃胀	29
zy_248085	胃胀	反酸,口苦	胃胀	29
zy_2487501	尿频,失眠,纳差,口干,烧心,嗳气,胃胀	胃胀减,嗳气,烧心,口干,纳差	尿频,胃胀,失眠	29
zy_2489852	泄泻,失眠,纳差,口干,烧心,反酸,胃胀	烧心,反酸,口干,便溏	泄泻,失眠,胃胀,纳差	29
zy_2491645	乏力,胃胀	胃胀减,乏力,反酸,口苦,便溏	胃胀	29
zy_2510234	泄泻,嗜睡,纳差,心烦,四肢麻木,乏力,头晕,腰酸,口苦,口干,反酸,烧心,胃胀	反酸,烧心	心烦,四肢麻木,口干,纳差,泄泻,口苦,胃胀,嗜睡,腰酸,头晕,乏力	29
zy_2517548	失眠,纳差,口苦,口干,嗳气,反酸,烧心,胃胀	反酸,嗳气	口干,烧心,纳差,口苦,失眠,胃胀	29
zy_2522622	心悸,尿频,失眠,纳差,乏力,头晕,口干,反酸,烧心,胃胀	胃胀减,乏力,头晕,恶心,纳差,失眠,口干,口苦,反酸	尿频,烧心,胃胀,心悸	29
zy_2535357	大便干,纳差,头晕,口干,口苦,反酸,烧心,嗳气,胃胀	胃胀减,烧心,反酸,口干,口苦,头晕	嗳气,胃胀,大便干,纳差	29
zy_2559312	便溏,纳差,失眠,口黏,口干,咳嗽,头晕,嗳气,腹痛,胃胀	胃胀减,汗多,口干	咳嗽,嗳气,纳差,失眠,便溏,胃胀,头晕,腹痛,口黏	29
zy_2567892	泄泻,失眠,口苦,口干,胃胀	神志清楚,反酸,口苦,大便干	泄泻,口干,胃胀,失眠	29
zy_2595353	胃胀,恶心,多梦,失眠,纳差,头晕,乏力,厌食,胃脘嘈杂	易怒,胃胀减,口苦,口中异味,乏力,气短	恶心,纳差,胃脘嘈杂,多梦,胃胀,失眠,厌食,头晕	29
zy_259919	排便不爽,乏力,善太息,多梦,失眠,纳差,呕吐,恶心,口苦,口干,嗳气,反酸,烧心,胃痛,胃胀	烧心,反酸,嗳气,口干,口苦,恶心,善太息,排便不爽,纳差,梦多,乏力	呕吐,多梦,胃胀,失眠,胃痛	29
zy_2599580	尿痛,排便不爽,失眠,纳差,反酸,烧心,口黏,口干,呃逆,嗳气,胃胀	口苦	排便不爽,烧心,口干,呃逆,嗳气,纳差,失眠,胃胀,尿痛,反酸,口黏	29
zy_2600347	胃胀,口黏,胃痛	胃痛减,反酸,黑便,口粘	胃胀,口黏,胃痛	29
zy_2615164	失眠,纳差,嗳气,脓血便,腹痛,胃胀	呕吐	脓血便,嗳气,纳差,失眠,胃胀,腹痛	29
zy_2616165	便溏,失眠,纳差,腰酸,乏力,心烦,嗳气,胸闷,反酸,胃胀,胃痛	胃胀减	心烦,胸闷,嗳气,纳差,失眠,便溏,胃胀,腰酸,胃痛,反酸,乏力	29
zy_262061	泄泻,咽部不适,纳差,口臭,嗳气,胃胀	反酸,纳差,口中异味,腹痛	口臭,嗳气,咽部不适,泄泻,胃胀	29
zy_2627037	泄泻,失眠,纳差,心悸,胸闷,气短,口苦,口干,恶心,烧心,胃胀	胃胀减,烧心,口干,口苦	胸闷,心悸,恶心,纳差,泄泻,失眠,胃胀,气短	29
zy_2638242	尿频,大便干,失眠,乏力,左侧肢体串痛,关节疼痛,心悸,胸闷,气短,头痛,口干,嗳气,头晕,胃胀	胃胀减,嗳气,口干,口苦,眼干,乏力	尿频,胸闷,头痛,心悸,失眠,胃胀,左侧肢体串痛,关节疼痛,头晕,大便干,气短	29
zy_2642	纳差,胃脘嘈杂,胃胀	胃胀减,反酸,纳差	胃脘嘈杂,胃胀	29
zy_2661823	纳差,失眠,胸闷,气短,心悸,焦虑,心烦,口苦,口干,反酸,烧心,嗳气,胁痛,胃胀	胃胀减,乏力,心烦,小便黄,尿频	口干,胸闷,烧心,心悸,嗳气,纳差,口苦,失眠,胃胀,焦虑,胁痛,反酸,气短	29
zy_2682606	流涕,畏寒,失眠,纳差,小便黄,便秘,呕吐,嗳气,发热,胃胀,口苦	胃胀减,口苦,背痛	发热,便秘,嗳气,呕吐,畏寒,纳差,失眠,小便黄,胃胀,流涕	29
zy_2688045	失眠,纳差,口苦,口干,烧心,反酸,心悸,嗳气,胃胀	头晕,口干	烧心,心悸,嗳气,纳差,口苦,失眠,胃胀,反酸	29
zy_2698008	便溏,口苦,口干,失眠,咽部异物感,反酸,烧心,胃胀	胃痛减,嗳气,反酸,呕吐	口干,烧心,口苦,失眠,便溏,胃胀,咽部异物感	29
zy_2699388	嗳气,口苦,口黏,尿痛,排便不爽,失眠,纳差,胃胀,胃痛	反酸,胃胀减,口苦	尿痛,嗳气,纳差,失眠,胃胀,胃痛,排便不爽,口黏	29
zy_2703783	寐可,烧心,嗳气,口干,口苦,胃胀	口苦,反酸,胃痛减,嗳气	口干,寐可,烧心,胃胀	29
zy_2705809	消瘦,便溏,咳嗽,纳差,口干,嗳气,烧心,反酸,腹痛,胃胀	胃胀减,咳痰,反酸,嗳气,口干,便溏	咳嗽,烧心,纳差,胃胀,腹痛,消瘦	29
zy_2706035	失眠,纳差,口干,反酸,烧心,胃胀	胃胀减,鼻塞,咳嗽,矢气	口干,烧心,纳差,失眠,胃胀,反酸	29
zy_2713447	腹痛,失眠,纳差,嗳气,烧心,胃胀	胃痛减,反酸,口苦,腰痛	烧心,嗳气,纳差,失眠,胃胀,腹痛	29
zy_2714427	小便黄,大便干,失眠,纳差,口苦,口干,嗳气,胃痛,胃胀	咽部不适,胃胀减,反酸	口干,嗳气,纳差,口苦,失眠,小便黄,胃胀,胃痛,大便干	29
zy_271689	便秘,纳差,口干,口苦,烧心,反酸,嗳气,胃胀	胃胀减,烧心,反酸,口干,口苦,大便干,嗳气	便秘,胃胀,纳差	29
zy_276510	失眠,纳差,恶心,胃胀	胃胀减,恶心,反酸,纳差	失眠,胃胀	29
zy_2767679	小便黄,便秘,失眠,纳差,嗳气,乏力,口苦,口干,反酸,烧心,胃痛,胃胀	胃痛减,口苦,多梦,嗳气,呕吐,乏力,心慌,气短,反酸,便溏	口干,烧心,便秘,纳差,失眠,小便黄,胃胀,胃痛	29
zy_2771156	失眠,纳差,恶心,呕吐,嗳气,口干,烧心,反酸,胃胀	胃胀减,反酸,嗳气	口干,烧心,恶心,呕吐,纳差,失眠,胃胀	29
zy_2783347	溏结不调,失眠,纳差,肠鸣,口干,嗳气,烧心,反酸,胃胀	口苦,乏力,反酸,咽痒,失眠,多梦,寐一般,尿频	口干,烧心,肠鸣,嗳气,溏结不调,纳差,胃胀	29
zy_2787836	大便干,失眠,纳差,嗳气,胃胀	头痛,心慌,气短,胃胀减,畏寒,乏力,口干,口中异味	嗳气,纳差,失眠,胃胀,大便干	29
zy_2793257	烧心,口干,口黏,嗳气,胃胀	嗳气,胃胀减,口干	烧心,胃胀,口黏	29
zy_2794383	失眠,胁痛,头痛,口苦,恶心,咽堵,口干,嗳气,呕吐,烧心,反酸,胃胀	胃痛减,反酸	口干,烧心,头痛,恶心,嗳气,呕吐,口苦,失眠,胃胀,胁痛,咽堵	29
zy_2819826	寐可,纳差,口干,口苦,胃胀	胃胀减,口苦	口干,寐可,胃胀,纳差	29
zy_2824763	胃胀,纳差,烧心,嗳气	胃胀减	嗳气,烧心,胃胀,纳差	29
zy_2826214	失眠,纳差,胸闷,气短,乏力,嗳气,厌食,呕吐,胃胀	胃胀减,反酸,胃痛减,乏力	胸闷,嗳气,呕吐,纳差,失眠,厌食,胃胀,气短	29
zy_282972	便溏,咳痰,胸闷,气短,口苦,口干,反酸,烧心,嗳气,胃胀	胃胀减,嗳气,烧心,反酸,口干,口苦,胸闷,大便,咳痰	便溏,胃胀,气短	29
zy_283540	便溏,皮肤瘙痒,烧心,胃胀	胃痛减,皮肤瘙痒,便溏	烧心,胃胀	29
zy_2835906	便溏,失眠,纳差,乏力,胸闷,气短,口干,口苦,烧心,反酸,嗳气,胃胀	胃痛减,纳少	口干,胸闷,烧心,嗳气,纳差,气短,口苦,失眠,便溏,胃胀,反酸,乏力	29
zy_2838185	泄泻,失眠,咽部不适,口苦,口干,胃脘怕凉,烧心,反酸,胃痛,胃胀	胃胀减	口干,烧心,咽部不适,口苦,泄泻,失眠,胃脘怕凉,胃胀,胃痛,反酸	29
zy_2846799	便溏,失眠,嗳气,反酸,烧心,胃胀	胃胀减,反酸,瘙痒	烧心,嗳气,失眠,胃胀,便溏	29
zy_2853740	口干,嗳气,反酸,烧心,胃胀	胃脘不适,胃胀减,口苦,乏力,肠鸣,口干,口粘,小便黄	嗳气,烧心,反酸,胃胀	29
zy_2855076	消瘦,大便干,多梦,失眠,纳差,口干,口苦,胃胀,胃痛,嗳气	胃痛减,反酸,胃胀减,口苦,呕吐	口干,嗳气,纳差,多梦,失眠,胃胀,胃痛,消瘦,大便干	29
zy_2871483	胸闷,乏力,口干,口苦,嗳气,胃胀	胃痛减,胃胀减,四肢麻木,心慌,反酸,口干,口苦,眼干,畏寒	嗳气,胸闷,胃胀,乏力	29
zy_2871684	失眠,口干,口苦,嗳气,胃胀	胃脘不适,易怒,嗳气,口干,口苦,失眠	胃胀	29
zy_2894269	呕吐,小便黄,纳差,汗出,乏力,嗳气,反酸,烧心,口苦,口干,恶心,胃胀	反酸,乏力,背部不适,失眠,寐一般	口干,汗出,烧心,嗳气,恶心,呕吐,纳差,口苦,小便黄,胃胀	29
zy_2901851	失眠,纳差,烧心,反酸,胃胀,嗳气	胃胀减,嗳气,口干,咽部不适	烧心,纳差,失眠,胃胀,反酸	29
zy_2904027	烧心,反酸,多汗,胃胀	胃胀减,腹胀,矢气,口干,口苦,嗳气	烧心,反酸,胃胀,多汗	29
zy_2911129	尿频,失眠,口干,乏力,胃胀	胃胀减,乏力,心慌,胸闷,气短,口苦,口中异味,便秘	尿频,口干,失眠,胃胀	29
zy_2914415	便溏,胸痛,胸闷,气短,纳差,口苦,口干,咽干,咳痰,咳嗽,反酸,烧心,胃痛,胃胀	纳少,口苦,胃胀减,反酸,口干,畏寒,胃痛减,颈部不适,四肢麻木,失眠,烦躁	咳痰,咽干,咳嗽,胸闷,烧心,纳差,便溏,胃胀,胃痛,胸痛,气短	29
zy_2914426	胃胀,口干,口苦,烧心	烧心,口干,口苦,恶心,呕吐,便溏,胃胀减	胃胀	29
zy_2914656	乏力,口苦,恶寒,反酸,烧心,咳痰,口黏,口干,胃胀	反酸,口苦,烧心	咳痰,口干,恶寒,胃胀,口黏,乏力	29
zy_2940750	泄泻,腹痛,失眠,口臭,胃胀	胃痛减	口臭,泄泻,失眠,胃胀,腹痛	29
zy_2951008	便溏,失眠,腹痛,腹胀,口干,口苦,反酸,咽部异物感,胃胀	胃胀减,口干	口苦,失眠,便溏,腹胀,咽部异物感,胃胀,腹痛,反酸	29
zy_2957567	纳差,乏力,头晕,心悸,胸闷,气短,口干,嗳气,胃胀	胃胀减,胃痛减,口干,腰痛,口苦	胸闷,心悸,嗳气,纳差,胃胀,乏力,头晕,气短	29
zy_2965358	便溏,失眠,纳差,乏力,口黏,嗳气,腹胀,腹痛,胃胀	胃胀减,口苦,口中异味,大便干,寐一般	嗳气,纳差,失眠,便溏,腹胀,胃胀,腹痛,口黏,乏力	29
zy_297876	胃胀,恶心,呕吐,心悸	胃胀减,恶心,呕吐,口干,口苦,反酸,咳嗽,乏力,纳差,心慌	心悸,胃胀	29
zy_2987777	失眠,疲倦,口苦,口干,胃痛,反酸,烧心,胃胀	烧心,口苦,心慌,胃脘不适,矢气	口干,疲倦,失眠,胃胀,胃痛,反酸	29
zy_2991561	便秘,胃脘怕凉,嗳气,烧心,咽部堵闷,胃胀	胃痛减,乏力,口干,口苦,失眠	咽部堵闷,烧心,便秘,嗳气,胃脘怕凉,胃胀	29
zy_3003995	失眠,口苦,口干,乏力,胃胀	口干	失眠,胃胀,乏力,口苦	29
zy_3004411	尿痛,排便不爽,失眠,纳差,口黏,口干,嗳气,胃痛,胃胀	胃胀减,嗳气,心烦,心悸,口干,头晕,口苦,乏力,失眠,便溏,排便不爽,胃痛减,烧心,小便黄	纳差,胃胀,胃痛,尿痛,口黏	29
zy_3006050	鼻塞,喷嚏,咳痰,咽堵,胸痛,口苦,口干,胃胀	胃脘不适,反酸,口干,口苦,嗳气,恶心,头痛,尿频	咳痰,喷嚏,胃胀,咽堵,鼻塞,胸痛	29
zy_3016019	大便干,纳差,四肢冰凉,背部不适,胁痛,胃胀	胃痛减,胃胀减,烧心,反酸,口干,失眠	背部不适,纳差,胃胀,胁痛,四肢冰凉,大便干	29
zy_3044114	失眠,纳差,反酸,烧心,嗳气,胃胀	神志清楚,胃胀减	烧心,嗳气,纳差,失眠,胃胀,反酸	29
zy_3052529	便溏,失眠,纳差,反酸,烧心,胃胀	胃胀减,口干,反酸,瘙痒,胃脘怕凉,乏力	烧心,纳差,失眠,胃胀,便溏	29
zy_3062095	便溏,失眠,纳差,口黏,胃胀	胃痛减,胃胀减,口苦,失眠,神志清楚,焦虑	便溏,胃胀,口黏,纳差	29
zy_3065704	失眠,纳差,恶心,乏力,口干,嗳气,胃胀,胃痛	胃胀减,口苦,小便畅	口干,嗳气,恶心,纳差,失眠,胃胀,胃痛,乏力	29
zy_3070716	口干,口苦,烧心,反酸,胃胀	嘈杂,口苦,口粘,反酸	口干,烧心,胃胀	29
zy_3085863	消瘦,便溏,失眠,纳差,乏力,口黏,嗳气,腹胀,胁痛	反酸,口苦	嗳气,纳差,失眠,便溏,腹胀,胁痛,消瘦,口黏,乏力	29
zy_3106666	大便,失眠,纳差,口干,口苦,烧心,反酸,腹痛,腹胀,恶心,胃胀	乏力,胃胀减,口干,口苦,头晕	烧心,恶心,大便,纳差,失眠,胃胀,腹胀,腹痛,反酸	29
zy_3128366	心悸,乏力,头晕,胃胀	胃痛减,口干,口苦,膝关节疼痛	头晕,心悸,胃胀,乏力	29
zy_3128568	疲倦,失眠,纳差,乏力,嗳气,烧心,口苦,口干,胃胀	胃痛减,嗳气,胃胀减,咳嗽,咳痰	口干,疲倦,烧心,口苦,纳差,失眠,胃胀,乏力	29
zy_3129280	排便不爽,失眠,纳差,多汗,心悸,头痛,头晕,恶心,口干,口苦,烧心,反酸,胃胀	胃痛减,烧心,反酸	口干,排便不爽,头痛,心悸,恶心,多汗,纳差,口苦,失眠,胃胀,头晕	29
zy_3142859	纳差,失眠,嗳气,乏力,心悸,口苦,口干,汗出,心烦,烧心,胃胀	胃胀减,烧心,五心烦热,汗出,口干,口苦,乏力,心悸,嗳气,大便,纳差	心烦,失眠,胃胀	29
zy_3154000	消瘦,失眠,乏力,背痛,嗳气,胃痛,胃胀	胃胀减,嗳气,口干	失眠,胃胀,胃痛,消瘦,背痛,乏力	29
zy_3158	胃胀	胃胀减	胃胀	29
zy_3163860	泄泻,失眠,胃胀,烧心,胃脘嘈杂	胃痛减,胃胀减,嗳气,口干	烧心,泄泻,胃脘嘈杂,失眠,胃胀	29
zy_3189537	排便不爽,咽部不适,咽干,胃胀	便秘,口苦	排便不爽,咽干,胃胀,咽部不适	29
zy_3192707	泄泻,纳差,嗳气,胃胀	胃痛减,胃胀减,口苦	泄泻,嗳气,胃胀,纳差	29
zy_3200875	失眠,疲倦,汗出,胃胀	嗳气,咳痰,胃痛减,口干,呕吐,胃脘怕凉,口苦,胸闷,排便不爽	失眠,疲倦,胃胀,汗出	29
zy_3203809	纳差,消瘦,便秘,嗳气,胃胀,尿频,失眠,烧心,口干	胃胀减,反酸,嗳气,胃痛减,口干,头痛,胃脘怕凉,腰痛	尿频,烧心,便秘,纳差,失眠,胃胀,消瘦	29
zy_3204083	胃胀,呃逆,烧心,反酸,嗳气,恶心,口干,口苦	胃胀减,嗳气,反酸,口干,头痛,胃脘怕凉,胃痛减	烧心,呃逆,恶心,口苦,胃胀	29
zy_3210581	便溏,心烦,失眠,腹部不适,腹胀,腹痛,腹部怕凉,嗳气,反酸,烧心,胃胀	胃胀减,恶心,乏力,心烦,咳嗽,喷嚏,口干,小便黄,尿频	烧心,腹部不适,嗳气,失眠,便溏,腹胀,胃胀,腹部怕凉,腹痛,反酸	29
zy_3244371	尿频,便溏,胃脘怕凉,反酸,烧心,胃胀	胃胀减	尿频,烧心,胃胀,胃脘怕凉,便溏,反酸	29
zy_3247122	纳差,胃胀,嗳气,口苦,烧心,反酸,排便不爽	胃痛减,胃胀减,反酸,口苦,寐一般,多梦	烧心,嗳气,纳差,胃胀,排便不爽	29
zy_325682	寐可,纳差,口黏,嗳气,反食,胃胀	嗳气,口黏	反食,寐可,胃胀,纳差	29
zy_3263697	失眠,嗳气,口干,口苦,烧心,反酸,胃脘嘈杂	胃胀减,嗳气	口干,烧心,口苦,胃脘嘈杂,失眠,反酸	29
zy_3264384	大便干,纳差,口干,口苦,烧心,反酸,胃胀	胃胀减	口干,烧心,纳差,口苦,胃胀,反酸,大便干	29
zy_3272067	便秘,烧心,胃胀,嗳气,口苦	胃痛减,反酸,呕吐,口苦,便溏	便秘,烧心,胃胀,嗳气	29
zy_32721	失眠,嗳气,反酸,烧心,胃胀	胃胀减,烧心,反酸,嗳气	失眠,胃胀	29
zy_3272905	小便黄,大便干,失眠,口苦,口干,烧心,嗳气,胃痛,胃胀	胃胀减,乏力,心烦,口干,头晕	烧心,嗳气,口苦,失眠,小便黄,胃胀,胃痛,大便干	29
zy_3280447	失眠,嗳气,胃痛,吐酸,胃胀	口苦	嗳气,失眠,胃胀,胃痛,吐酸	29
zy_3292027	失眠,多汗,心烦,口干,乏力,纳差,反酸,烧心,胃胀	胃胀减,口苦,心慌,乏力,左手发麻,失眠	心烦,口干,烧心,多汗,纳差,胃胀,反酸	29
zy_329212	失眠,乏力,纳差,口苦,口干,恶心,胃胀	胃胀减,口干,口苦,咳嗽	恶心,纳差,失眠,胃胀,乏力	29
zy_3298830	便秘,胃胀	腹痛,腹胀,嗳气,口干,口苦	便秘,胃胀	29
zy_3308640	泄泻,疲倦,失眠,纳差,头晕,嗳气,烧心,反酸,胃脘嘈杂,胃胀	胃痛减,胃胀减,口干,口苦,恶心,胃脘怕凉,头晕,反酸,心烦	疲倦,烧心,嗳气,纳差,泄泻,胃脘嘈杂,失眠,胃胀	29
zy_3329063	纳差,口干,嗳气,烧心,反酸,胃痛,呕吐,胃胀	胃胀减,胃痛减,烧心,纳少,嗳气,口干	呕吐,纳差,胃胀,胃痛,反酸	29
zy_3330236	胁痛,腹部包块,口干,恶心,忧虑多思,胃痛	胃痛减,口苦,胃胀减,纳少	口干,恶心,忧虑多思,胁痛,腹部包块,胃痛	29
zy_3335208	排便不爽,失眠,恶寒,纳差,口干,口苦,烧心,反酸,胃痛,胃胀	胃胀减,反酸	口干,烧心,恶寒,口苦,纳差,失眠,胃胀,胃痛,排便不爽	29
zy_3347280	乏力,疲倦,失眠,心悸,气短,胸闷,口苦,口干,恶心,反酸,厌食,纳差,胃胀	胃痛减,乏力	口干,疲倦,胸闷,心悸,恶心,口苦,纳差,失眠,厌食,胃胀,反酸,气短	29
zy_3347894	胃痛,胃胀	反酸,咽干,口粘,牙龈肿痛,气短,胸闷,呕吐,胃痛减,胃胀减,烧心,口干,口苦,失眠	胃胀,胃痛	29
zy_3351565	尿频,便秘,失眠,腰部不适,烦躁,眼干,口干,咽干,头蒙,腹胀,腹痛,嗳气,胃胀	反酸,烧心,呕吐,口苦,畏寒,纳少	咽干,尿频,口干,烦躁,便秘,头蒙,嗳气,眼干,失眠,胃胀,腹胀,腰部不适,腹痛	29
zy_3367152	咳白痰,烧心,反酸,疲倦,失眠,乏力,心烦,烦躁,周身怕冷,咽痒,胃脘怕凉,嗳气,口苦,口干,胃胀	胃痛减	心烦,口干,烧心,疲倦,烦躁,嗳气,口苦,咳白痰,失眠,周身怕冷,咽痒,胃脘怕凉,胃胀,反酸,乏力	29
zy_3367177	胃胀,小便黄,胃痛,嗳气	胃胀减,反酸,口苦,心烦,双下肢沉重,神志清楚,尿急,尿痛	嗳气,小便黄,胃胀,胃痛	29
zy_3374250	背痛,失眠,纳差,嗳气,胃胀	反酸,胃胀减,口苦	嗳气,纳差,失眠,胃胀,背痛	29
zy_3384175	纳差,失眠,口干,口黏,反酸,咳嗽,烧心,头晕,嗳气,腹痛,胃胀	烧心,反酸,口干,心烦	咳嗽,嗳气,纳差,失眠,胃胀,头晕,腹痛,口黏	29
zy_3388296	恶寒,腰部怕凉,关节疼痛,便秘,呕吐,胃胀	胃脘不适,头晕,胃痛减	腰部怕凉,便秘,恶寒,呕吐,胃胀,关节疼痛	29
zy_3395167	胃胀,烧心,反酸	矢气,胃胀减,反酸,嗳气,腰痛,乏力,口干,小便黄	胃胀,烧心	29
zy_3397419	气短,心悸,胸闷,口干,心烦,下肢烦乱,失眠,泄泻,恶心,胃胀	胃胀减,口苦,胃痛减	心烦,口干,胸闷,下肢烦乱,心悸,恶心,泄泻,失眠,胃胀,气短	29
zy_3425575	便溏,口苦,口干,反酸,烧心,嗳气,胃胀	胃痛减,口干,口苦	烧心,嗳气,胃胀,便溏,反酸	29
zy_3427089	尿等待,尿痛,尿灼热感,尿频,排便不爽,失眠,纳差,背部发冷,眼胀,头胀,口苦,口干,胃痛,嗳气,胃胀	纳少,烧心,恶心,呕吐,口苦,乏力	尿痛,尿频,口干,尿等待,头胀,嗳气,纳差,眼胀,失眠,胃胀,胃痛,尿灼热感,排便不爽,背部发冷	29
zy_3433860	背痛,便秘,失眠,咽部堵闷,嗳气,胃胀	胃痛减,手指发麻	咽部堵闷,便秘,嗳气,失眠,胃胀,背痛	29
zy_3448085	便溏,胃脘怕凉,烧心,反酸,胃胀	胃痛减,口干	烧心,胃脘怕凉,胃胀,便溏,反酸	29
zy_3453804	嗳气,胃胀,烧心,反酸,口干,口苦	纳少,呕吐,咳嗽,口苦,大便干,矢气,失眠,头昏,消瘦,胃胀减,头痛	口干,烧心,嗳气,胃胀,反酸	29
zy_3468629	背痛,口苦,口干,反酸,烧心,胁痛,胃胀	胃痛减,口苦	口干,烧心,反酸,胃胀,胁痛,背痛	29
zy_3471350	排便不爽,便溏,乏力,腹痛,胃胀	神志清楚	便溏,胃胀,排便不爽,腹痛,乏力	29
zy_3472997	反酸,嗳气,口干,胃胀	胃胀减,纳少,胁痛,腹痛,反酸,嗳气,口苦,大便干,小便黄	口干,胃胀	29
zy_3495	纳差,反酸,烧心,胃胀	烧心,反酸,胃脘不适,纳差	胃胀	29
zy_3496246	心悸,四肢冰凉,胃脘怕凉,口干,嗳气,烧心,反酸,咽部有痰,咽痒,胃胀	胃痛减,胃胀减,反酸,便秘	口干,烧心,心悸,嗳气,咽部有痰,胃脘怕凉,咽痒,胃胀,四肢冰凉	29
zy_3511967	寐可,纳差,口苦,口干,胃痛,胃胀	胃胀减,反酸,嗳气,口干,口苦,心悸,头晕	胃痛,寐可,胃胀,纳差	29
zy_3514220	反酸,烧心,胃胀	胃胀减,胃痛减,嗳气,口干,口苦,尿频	烧心,反酸,胃胀	29
zy_3525457	失眠,纳差,胃脘怕凉,反酸,烧心,口苦,口干,胁痛,胃胀	胃胀减,口苦,咽部不适,反酸	口干,烧心,纳差,失眠,胃脘怕凉,胃胀,胁痛	29
zy_3552538	失眠,纳差,背痛,恶寒,乏力,头蒙,胃胀	烧心,寐一般	头蒙,恶寒,纳差,失眠,胃胀,背痛,乏力	29
zy_3570005	失眠,纳差,口黏,口干,反酸,烧心,嗳气,胃胀	便溏	口干,烧心,嗳气,纳差,失眠,胃胀,反酸,口黏	29
zy_3573206	失眠,尿痛,尿频,尿急,头胀,咽部有痰,嗳气,反酸,烧心,口黏,口苦,口干,乏力,纳差,腹痛,胃胀	胃痛减,纳少,乏力,腿抽搐	尿频,烧心,口干,头胀,嗳气,口苦,纳差,失眠,咽部有痰,尿急,胃胀,尿痛,腹痛,反酸,口黏	29
zy_3580191	泄泻,胁痛,失眠,纳差,腹痛,吞咽困难,嗳气,烧心,反酸,胃胀	胃胀减,嗳气,口干	烧心,吞咽困难,纳差,泄泻,失眠,胃胀,胁痛,腹痛,反酸	29
zy_3583663	泄泻,失眠,纳差,嗳气,口苦,口干,吞咽困难,反酸,烧心,胃胀	胃胀减	口干,烧心,吞咽困难,嗳气,口苦,泄泻,纳差,失眠,胃胀,反酸	29
zy_359461	纳差,烧心,嗳气,反酸,矢气,腹痛,胃胀,便溏	胃胀减,反酸,嗳气,烧心,口干,大便,纳差	矢气,腹痛,胃胀,便溏	29
zy_3599292	尿痛,排便不爽,失眠,纳差,咽部有痰,口黏,口干,口苦,腹部怕凉,嗳气,乏力,疲倦,气短,胃胀	腹泻,口苦	排便不爽,口干,疲倦,嗳气,纳差,气短,咽部有痰,失眠,胃胀,腹部怕凉,尿痛,口黏,乏力	29
zy_3601891	口干,口黏,小便黄,便溏,失眠,纳差,嗳气,胃胀	胃胀减	口干,嗳气,纳差,失眠,便溏,小便黄,胃胀,口黏	29
zy_3609312	大便干,烧心,反酸,胃脘嘈杂	反酸,呕吐,口干,口粘,胸闷,气短,双腿发沉,发麻	胃脘嘈杂,烧心,大便干	29
zy_3654271	乏力,便秘,胃脘怕凉,嗳气,口干,口苦,烧心,反酸,恶心,呕吐,头痛,头晕,胃胀	腹痛,反酸,口干,口苦,口中异味,矢气,失眠,寐一般	烧心,便秘,头痛,恶心,嗳气,呕吐,胃脘怕凉,胃胀,头晕,乏力	29
zy_368178	黑便,咳嗽,肠鸣,胃胀	胃胀减	黑便,咳嗽,胃胀,肠鸣	29
zy_369979	尿频,排便困难,咳嗽,咳痰,反酸,纳差,口淡,嗳气,胃胀	胃胀减,嗳气,纳差,反酸,咳嗽,咳痰,排便困难	口淡,尿频,胃胀	29
zy_3716500	排便不爽,纳差,耳鸣,头晕,口干,口苦,恶心,呕吐,胃胀,胃痛,嗳气	胃脘不适,口苦,口中异味	口干,排便不爽,嗳气,恶心,呕吐,纳差,胃胀,耳鸣,胃痛,头晕	29
zy_371870	大便干,腹胀,失眠,纳差,周身疼痛,脐周痛,胃胀	胃胀减,大便干,纳差	脐周痛,周身疼痛,失眠,胃胀,腹胀	29
zy_3723270	失眠,矢气,纳差,口干,口苦,反酸,烧心,嗳气,胃胀	胃痛减	口干,烧心,嗳气,口苦,纳差,失眠,胃胀,矢气,反酸	29
zy_3729239	反酸,烧心,胃脘怕凉,胃胀	口苦	胃胀,烧心,胃脘怕凉,反酸	29
zy_3731170	便秘,咽干,咽痒,尿痛,失眠,胃脘怕凉,胃胀	神志清楚,纳少,咳嗽,咳痰,咯吐不利	咽干,便秘,失眠,咽痒,胃脘怕凉,胃胀,尿痛	29
zy_3745107	泄泻,疲倦,失眠,纳差,头晕,嗳气,咳痰,咳嗽,反酸,烧心,胃脘嘈杂,胃胀	口干,口苦,舌麻,手麻,失眠,寐一般,便秘,大便干	咳痰,咳嗽,疲倦,烧心,嗳气,纳差,泄泻,胃脘嘈杂,胃胀,头晕,反酸	29
zy_3745992	烧心,泄泻,嗳气,口干,口苦,胃胀	胃胀减,反酸,尿频	口干,烧心,嗳气,口苦,泄泻,胃胀	29
zy_3749272	小便黄,大便,失眠,咳痰,咳嗽,心悸,头蒙,头晕,口苦,口干,反酸,乏力,纳差,恶心,胃胀	口苦	咳痰,咳嗽,口干,心悸,大便,头蒙,恶心,纳差,失眠,小便黄,胃胀,头晕,反酸,乏力	29
zy_3756115	消瘦,疲倦,大便干,失眠,纳差,嗳气,反酸,烧心,吞咽困难	神志清楚,胃胀减,口干	疲倦,烧心,吞咽困难,嗳气,纳差,失眠,消瘦,反酸,大便干	29
zy_3759461	消瘦,疲倦,排便不爽,失眠,纳差,口干,嗳气,胸痛,胃胀	胃胀减,烧心	口干,疲倦,嗳气,纳差,失眠,胃胀,排便不爽,消瘦,胸痛	29
zy_3762964	下肢冰凉,失眠,纳差,视物模糊,气短,胸闷,心悸,乏力,矢气,嗳气,口苦,口干,脐周痛,胃胀	胃痛减,口苦	口干,胸闷,脐周痛,心悸,乏力,嗳气,纳差,失眠,视物模糊,胃胀,下肢冰凉,矢气,气短	29
zy_3766192	腹痛,排便不爽,失眠,纳差,心烦,腰酸,乏力,胸闷,气短,口苦,口干,嗳气,反酸,烧心,胃胀	胃痛减,背痛,腹胀,口干,口苦,反酸,烧心	心烦,胸闷,嗳气,乏力,纳差,失眠,胃胀,腰酸,排便不爽,腹痛,气短	29
zy_3766361	咳痰,痰中带血,头晕,心悸,失眠,纳差,乏力,口苦,烧心,反酸,胃胀,恶心	烧心,纳少,咽干,口中异味	咳痰,痰中带血,心悸,恶心,纳差,口苦,失眠,胃胀,头晕,反酸,乏力	29
zy_3766764	腰痛,疲倦,失眠,纳差,乏力,腹胀,嗳气,烧心,口干,口苦,胃胀	胃痛减,胃胀减,嗳气,口苦,乏力,手足冷,失眠	口干,疲倦,烧心,腰痛,纳差,胃胀,腹胀	29
zy_3767462	失眠,纳差,易怒,多汗,乏力,恶寒,恶心,头胀,头晕,口苦,口干,胃痛,发热,胃胀	口苦	口干,发热,易怒,恶寒,多汗,恶心,头胀,纳差,失眠,胃胀,胃痛,头晕,乏力	29
zy_3773107	排便不爽,失眠,纳差,恶心,呕吐,烧心,反酸,口干,口黏,嗳气,胃胀	胃胀减,胃脘怕凉,反酸,口苦,口咸,胸闷,气短	口干,烧心,恶心,嗳气,呕吐,纳差,失眠,胃胀,排便不爽,口黏	29
zy_377678	纳差,失眠,胸痛,头痛,咳白痰,咳嗽,胃胀,发热	胃胀减,发热,咳嗽,头痛,口苦,咳痰,胸痛,纳差	咳白痰,胃胀,失眠	29
zy_378128	矢气,失眠,纳差,口臭,口干,胸闷,嗳气,胃胀	胃胀减,嗳气,口干,口中异味,纳差	胸闷,口臭,失眠,胃胀,矢气	29
zy_3781488	失眠,纳差,四肢冰凉,胃脘怕凉,口干,嗳气,心悸,烧心,反酸,呕吐,胃胀	胃胀减,瘙痒	口干,烧心,心悸,嗳气,呕吐,纳差,失眠,胃脘怕凉,胃胀,四肢冰凉,反酸	29
zy_3784960	失眠,善太息,烦躁,汗出,口干,胃胀	腹痛,胃痛减,腹胀,反酸,烧心,口干,口苦,胸闷,气短,失眠	胃胀,汗出,烦躁,善太息	29
zy_3788658	纳差,泄泻,嗳气,恶寒,胃胀	胃痛减,反酸,流涎	恶寒,嗳气,纳差,泄泻,胃胀	29
zy_3789477	便秘,失眠,心烦,头晕,胃痛,反酸,胃胀	胃胀减,反酸,口中异味,嗳气,咽痛,寐一般,小便黄	心烦,便秘,失眠,胃胀,胃痛,头晕	29
zy_3790752	泄泻,失眠,纳差,口干,口苦,烧心,嗳气,呕吐,恶心,胃胀	胃痛减,口干	烧心,嗳气,恶心,呕吐,口苦,泄泻,纳差,失眠,胃胀	29
zy_3791939	排便不爽,失眠,纳差,恶心,呕吐,烧心,反酸,口干,口黏,嗳气,胃胀	胃胀减,烧心,平素怕热,身体发热,失眠,寐一般	口干,嗳气,恶心,呕吐,纳差,胃胀,排便不爽,反酸,口黏	29
zy_3794268	尿频,排便不爽,胃胀	神清,神志清楚,胃痛减	排便不爽,尿频,胃胀	29
zy_3804520	纳差,胃胀	胃痛减,反酸,嗳气,腹胀	胃胀,纳差	29
zy_3805691	口干,嗳气,反酸,烧心,胃胀	烧心,反酸,嗳气,咽痛,咳嗽,口干,胃脘不适	胃胀	29
zy_381215	泄泻,背痛,咳痰,咳白痰,咳嗽,口苦,烧心,胃胀	烧心,口苦,肛门潮湿,便溏,反酸	咳痰,咳嗽,泄泻,咳白痰,胃胀,背痛	29
zy_3827472	排便不爽,关节疼痛,小便黄,失眠,难咳痰,咳嗽,咳痰,心烦,乏力,纳差,恶心,呕吐,烧心,反酸,口干,口黏,嗳气,胃胀	胃痛减,胃胀减,烧心,反酸,咳嗽,咳痰,眼部不适	心烦,口干,嗳气,恶心,呕吐,纳差,失眠,小便黄,胃胀,关节疼痛,排便不爽,难咳痰,口黏,乏力	29
zy_3828588	失眠,嗳气,烧心,反酸	头晕	失眠,嗳气,烧心,反酸	29
zy_383016	焦虑,失眠,纳差,口干,胃胀	胃胀减,反酸,口干,失眠,纳差	胃胀,焦虑	29
zy_383729	失眠,纳差,上肢麻木,背痛,口苦,恶心,嗳气,胃痛,胃胀	胃痛减,嗳气,反酸,口苦,失眠,后背不适,肢体发麻,乏力,纳差	恶心,胃胀,胃痛,背痛,上肢麻木	29
zy_3847216	失眠,纳差,口苦,口干,反酸,烧心,胃痛,嗳气,胃胀	腹胀,嗳气,胃痛减,口苦	口干,烧心,纳差,失眠,胃胀,胃痛,反酸	29
zy_3848220	便秘,口苦,口干,烧心,反酸,嗳气,小便黄,失眠,纳差,胃胀	胃胀减,口苦,鼻塞	口干,烧心,便秘,嗳气,纳差,失眠,小便黄,胃胀,反酸	29
zy_3849182	咽干,烧心,胃胀	胃胀减	咽干,烧心,胃胀	29
zy_3849189	泄泻,口干,反酸,烧心,嗳气,胃胀	胃痛减,头晕,恶心,胃胀减,烧心,反酸,嗳气,口干,口苦,胸闷,心慌,气短,心烦,易怒,乏力	泄泻,胃胀	29
zy_3852469	消瘦,排便不爽,胃脘怕凉,疲倦,失眠,口干,咽痛,咽痒,嗳气,反酸,烧心,胃胀	口干,眼干,头晕	疲倦,烧心,嗳气,失眠,胃脘怕凉,咽痒,胃胀,排便不爽,消瘦,反酸,咽痛	29
zy_3856368	尿频,便溏,恶寒,胃胀	反酸,胃胀减,尿频	恶寒,便溏,胃胀	29
zy_3874328	排便不爽,失眠,纳差,烧心,反酸,嗳气,口干,口苦,胃胀	胃胀减,烧心,心烦	口干,嗳气,口苦,纳差,失眠,胃胀,排便不爽,反酸	29
zy_3874583	尿频,失眠,嗳气,胃胀	胃痛减,恶心,反酸,口干	尿频,嗳气,失眠,胃胀	29
zy_3875604	嗳气,心悸,口干,口黏,纳差,失眠,排便不爽,胃胀	胃胀减,反酸,口干,心烦	心悸,嗳气,纳差,失眠,胃胀,排便不爽,口黏	29
zy_3877218	失眠,胸闷,气短,心悸,呃逆,胃胀	恶心,咽部异物感,口干,尿频,尿急,尿不尽	胸闷,心悸,呃逆,失眠,胃胀,气短	29
zy_3879897	失眠,咳嗽,腰痛,便秘,胃胀	胃胀减,嗳气,反酸	咳嗽,腰痛,便秘,失眠,胃胀	29
zy_3909638	心悸,黑便,尿频,头晕,烧心,胃胀	胃胀减,口中异味,小便黄	尿频,烧心,心悸,胃胀,黑便,头晕	29
zy_3917597	便溏,失眠,口臭,反酸,烧心,口苦,口干,胃胀	胃脘不适,纳少,饱胀感,恶心	口干,烧心,口臭,口苦,失眠,便溏,胃胀,反酸	29
zy_3917839	小便黄,排便不爽,失眠,吞咽困难,纳差,咳嗽,咳痰,口干,口苦,乏力,烧心,反酸,胃胀	胃胀减,口干,反酸,寐一般,便秘	咳痰,咳嗽,烧心,吞咽困难,纳差,口苦,失眠,小便黄,胃胀,排便不爽,乏力	29
zy_3926570	失眠,乏力,心烦,耳鸣,口苦,口干,胃胀	胃胀减,纳少,口干,口苦,呕吐,乏力,嗳气,心烦	失眠,胃胀,耳鸣	29
zy_393077	咳白痰,咽痒,口干,胸闷,气短,心悸,恶心,乏力,头晕,腹胀	口苦	口干,胸闷,心悸,恶心,咳白痰,咽痒,腹胀,乏力,头晕,气短	29
zy_3937129	大便干,排便不爽,失眠,咳痰,咽堵,纳差,口干,口苦,烧心,反酸,气短,胸闷,善太息,嗳气,胃胀	胃痛减,胃胀减,背部不适,嗳气,反酸,口苦,纳少	咳痰,口干,烧心,胸闷,纳差,失眠,胃胀,善太息,排便不爽,咽堵,大便干,气短	29
zy_394273	胃痛,黄带多,多汗,乏力,胃胀,恶风,大便干,腹部坠胀,干咳,背痛,头晕,乳房胀痛,失眠	胃痛减,乏力,头晕,汗出,腰痛,大便干	多汗,干咳,腹部坠胀,胃胀,乳房胀痛,失眠,胃痛,恶风,背痛,黄带多	29
zy_3952186	便溏,小便,下肢水肿,腰痛,乏力,心烦,胃脘怕凉,嗳气,胃脘嘈杂,胃胀	胃痛减,胃胀减,嗳气,烧心,反酸,口干	心烦,腰痛,胃脘嘈杂,便溏,胃脘怕凉,胃胀,下肢水肿,小便,乏力	29
zy_3957371	反酸,嗳气,口干,胃胀	胃痛减,胃胀减,反酸,口苦,乏力	口干,嗳气,胃胀	29
zy_3964747	口苦,反食,反酸,嗳气,心悸,胃胀	腹泻,便溏,胃胀减,乏力,腰痛,口干,脱皮,尿频	反食,嗳气,心悸,口苦,胃胀,反酸	29
zy_3966690	失眠,纳差,口干,胃胀	腹泻,便溏,反酸,呕吐,口粘,口苦,胸闷,气短,带血丝	失眠,口干,胃胀,纳差	29
zy_3969797	胃胀,胃痛	胃胀减,反酸	胃胀,胃痛	29
zy_3982740	胃胀,反酸,嗳气,口干,口黏,纳差,腹胀,失眠	胃胀减,头晕	口干,嗳气,纳差,失眠,胃胀,腹胀,反酸,口黏	29
zy_3992147	便溏,失眠,纳差,乏力,心悸,头痛,头晕,口苦,口干,恶心,嗳气,胃胀	胃胀减,嗳气,纳少,乏力,消瘦	口干,头痛,心悸,恶心,纳差,口苦,失眠,便溏,胃胀,头晕	29
zy_4007577	失眠,纳差,口干,口黏,嗳气,胃胀	胃胀减,口苦,肠鸣,头重脚轻感,乏力,失眠,多梦	口干,嗳气,纳差,胃胀,口黏	29
zy_4009674	排便不爽,失眠,纳差,呕吐,恶心,反酸,烧心,口黏,口干,嗳气,胃胀,小便黄	胃痛减,反酸	口干,烧心,恶心,嗳气,呕吐,纳差,失眠,胃胀,小便黄,排便不爽,口黏	29
zy_4012461	消瘦,多梦,纳差,恶心,嗳气,口臭,胃胀	胃痛减,胃脘部发沉,烧心,口干,腹胀,头晕,头痛,失眠,寐一般	口臭,嗳气,恶心,纳差,多梦,胃胀,消瘦	29
zy_4014081	烧心,反酸,口干,乏力,泄泻,胃胀	胃胀减,胃脘怕凉,反酸,嗳气,口中异味,口苦,颈部不适	口干,烧心,泄泻,胃胀,乏力	29
zy_4014672	小便黄,泄泻,腰痛,纳差,烧心,反酸,胃胀	胃胀减,胃痛减,口苦,寐一般	烧心,腰痛,纳差,泄泻,小便黄,胃胀,反酸	29
zy_4021115	关节疼痛,胃胀,胁胀,腹部怕凉,嗳气	口苦	嗳气,胃胀,关节疼痛,腹部怕凉,胁胀	29
zy_4029288	失眠,口苦,口干,嗳气,胃胀,反酸,烧心	呃逆	口干,烧心,嗳气,口苦,失眠,胃胀,反酸	29
zy_4033722	失眠,纳差,嗳气,口苦,口干,胃胀	呕吐,反酸,口甜,口咸,口干,口粘,胸闷,气短,失眠,寐一般,大便干,尿频,淋漓不尽	嗳气,纳差,胃胀,口苦	29
zy_4040119	乏力,烧心,反酸,嗳气,胃胀	胃胀减,反酸,嗳气,汗多,畏寒,流涕,咽痛	烧心,胃胀,乏力	29
zy_4040815	口苦,尿痛,排便不爽,失眠,纳差,心烦,口黏,口干,反酸,胃胀,胃痛	胃痛减,恶心	尿痛,心烦,口干,口苦,纳差,失眠,胃胀,胃痛,排便不爽,反酸,口黏	29
zy_4043988	大便干,腹部包块,胁胀,失眠,纳差,乏力,口苦,口干,嗳气,腹胀,胃胀	胃胀减,胃脘怕凉,寐一般,神志清楚,消瘦	口干,嗳气,口苦,纳差,失眠,胃胀,腹胀,腹部包块,胁胀,大便干,乏力	29
zy_4055506	反酸,嗳气,胃胀,便溏	呕吐,头痛,口干,口苦,胸闷,气短,尿频	嗳气,反酸,胃胀,便溏	29
zy_407221	排便不爽,失眠,纳差,口干,烧心,嗳气,胃胀	胃胀减,烧心,口干,失眠,嗳气,纳差	排便不爽,胃胀	29
zy_4094616	尿痛,排便不爽,失眠,口苦,口干,反酸,烧心,胃痛,胃胀	胃胀减	排便不爽,口干,烧心,口苦,失眠,胃胀,胃痛,尿痛,反酸	29
zy_4099989	便溏,唇干,口苦,口干,嗳气,恶心,反酸,烧心,胃胀	胃痛减,胃胀减,反酸,嗳气,口干,口粘,咳痰,大便干,嗅觉减退	唇干,烧心,恶心,口苦,便溏,胃胀	29
zy_4101102	失眠,头晕,咳嗽,咳痰,心悸,口干,口苦,反酸,恶心,乏力,纳差,胃胀	口干,口苦,大便干	咳痰,咳嗽,心悸,恶心,纳差,失眠,胃胀,头晕,反酸,乏力	29
zy_4104522	便秘,恶心,呕吐,纳差,烧心,反酸,口苦,胃胀	胃痛减,反酸,口干,口苦	烧心,便秘,恶心,呕吐,纳差,胃胀	29
zy_411426	全身无力,背部不适,纳差,气短,心悸,头晕,反酸,烧心,胃痛,胃胀	胃痛减,烧心,反酸,口苦,头晕,心慌	背部不适,心悸,纳差,胃胀,胃痛,全身无力,气短	29
zy_4115567	小便黄,失眠,纳差,反酸,烧心,口黏,口干,嗳气,胃胀	干呕,烧心,头晕,瘙痒	口干,嗳气,纳差,失眠,小便黄,胃胀,反酸,口黏	29
zy_4120089	消瘦,情绪不稳,失眠,纳差,胃痛,胃胀	胃痛减,口苦,胃脘怕凉,畏寒	情绪不稳,纳差,失眠,胃胀,胃痛,消瘦	29
zy_4130886	便秘,咽部不适,口苦,口干,胃胀	烧心,口粘,干咳,畏寒,口腔溃疡,胃痛减,矢气	口干,便秘,咽部不适,口苦,胃胀	29
zy_4139154	便溏,多梦,失眠,纳差,背部不适,乏力,厌食,烧心,口苦,口干,胃胀	胃胀减,乏力,反酸,口干,口苦	背部不适,烧心,纳差,多梦,便溏,失眠,厌食,胃胀	29
zy_416858	失眠,纳差,嗳气,烧心,胃胀	胃胀减,烧心,嗳气,口苦,纳差,失眠	胃胀	29
zy_4173230	多梦,失眠,口干,嗳气,烧心,胃胀	胃胀减,口干,咽干,颈部不适,胸闷,尿频,排便不爽	烧心,嗳气,多梦,失眠,胃胀	29
zy_4189129	唇干,口干,口苦,嗳气,烧心,反酸,胃胀	胃胀减,心烦,口干,口粘,胃痛减,咽部异物感,乏力,失眠	唇干,烧心,嗳气,口苦,胃胀,反酸	29
zy_4194001	排便不爽,失眠,纳差,口苦,口黏,口干,嗳气,胃胀	胃痛减,反酸,胸骨后不适,尿频,便溏,小便黄,泡沫尿	口干,嗳气,纳差,口苦,失眠,胃胀,排便不爽,口黏	29
zy_4198612	大便干,失眠,纳差,吞咽困难,头晕,心悸,发热,乏力,善太息,心烦,口苦,口干,反酸,胃胀	胃胀减,烧心,胃痛减,背痛,右下肢发麻,畏寒	心烦,口干,发热,吞咽困难,心悸,纳差,口苦,失眠,胃胀,善太息,头晕,反酸,大便干,乏力	29
zy_4231773	排便不爽,失眠,咳嗽,胃脘怕凉,烧心,胃胀	胃胀减,口干,口苦,心悸,胸闷,气短,乏力,头晕,小便黄	咳嗽,烧心,失眠,胃胀,胃脘怕凉,排便不爽	29
zy_4272898	失眠,纳差,嗳气,背部烧灼感,口干,口苦,烧心,反酸,胃胀	胃痛减,口干,口苦,乏力,气短,小便涩痛,大便干	烧心,背部烧灼感,嗳气,纳差,失眠,胃胀,反酸	29
zy_4279701	便溏,唇干,口苦,口干,嗳气,烧心,反酸,胃胀	胃胀减,口粘,手麻	唇干,口干,烧心,嗳气,口苦,便溏,胃胀,反酸	29
zy_4282723	失眠,纳差,心悸,胸闷,气短,反酸,恶心,汗出,胃胀,口苦	胃痛减,口干,口苦	胸闷,汗出,心悸,恶心,纳差,失眠,胃胀,反酸,气短	29
zy_4325223	便秘,口苦,口干,反酸,烧心,胃胀	胃胀减,气短,乏力,口粘,排便不爽,小便黄,胃痛减,烧心,反酸,嗳气,心慌,心悸,胸闷	便秘,口干,胃胀,口苦	29
zy_437574	阳痿,早泄,小便浑浊,尿急,尿频,大便干,失眠,耳鸣,头晕,烦躁,气短,胸闷,乏力,疲倦,口臭,口黏,口干,嗳气,烧心,胃胀	烧心,嗳气,口干,胸闷,气短,心烦,失眠,大便干,阳痿,早泄,乏力,头晕	尿频,疲倦,口臭,烦躁,小便浑浊,胃胀,尿急,耳鸣,口黏	29
zy_441699	失眠,纳差,胃脘嘈杂,反酸,胃胀	胃胀减,反酸,胃脘嘈杂,失眠,便溏,纳差	胃胀	29
zy_442659	胸闷,气短,嗳气,烧心,反酸,胃胀	胃胀减,烧心,反酸,嗳气	胸闷,胃胀,气短	29
zy_444684	大便干,失眠,纳差,口苦,口干,嗳气,胃胀	胃胀减,嗳气,口干,口苦,反酸,大便干,纳差	失眠,胃胀	29
zy_4448582	排便不爽,双手颤抖,小便黄,记忆力减退,纳差,口干,恶心,胃痛,烧心,反酸,胃胀	胃胀减,嗳气	双手颤抖,口干,烧心,恶心,纳差,小便黄,胃胀,记忆力减退,胃痛,排便不爽,反酸	29
zy_4471110	排便不爽,失眠,乏力,纳差,嗳气,口干,反酸,烧心,胃胀	胃胀减	口干,烧心,嗳气,纳差,失眠,胃胀,排便不爽,反酸,乏力	29
zy_452260	泄泻,寐可,口黏,口苦,口干,嗳气,胃胀	胃胀减,胃脘怕凉,汗多,乏力	口干,寐可,嗳气,口苦,泄泻,胃胀,口黏	29
zy_4523057	纳差,耳鸣,反酸,烧心,胃胀	胃胀减,烧心,反酸,纳差,大便	胃胀,耳鸣	29
zy_4560457	排便不爽,失眠,乏力,口臭,嗳气,烧心,胃胀	胃胀减	烧心,口臭,嗳气,失眠,胃胀,排便不爽,乏力	29
zy_4568187	小便黄,便溏,失眠,纳差,反酸,烧心,口黏,口干,嗳气,胃胀	胃胀减,腹痛,反酸,嗳气,口干,咳痰,胃痛减,烧心,口苦,耳鸣,大便干	纳差,失眠,小便黄,胃胀,便溏,口黏	29
zy_457963	反酸,烧心,小便黄,大便干,失眠,消瘦,纳差,头晕,气短,心悸,嗳气,胃胀	胃胀减,反酸,嗳气,气短,头晕,消瘦,心慌,尿黄	烧心,心悸,纳差,失眠,小便黄,胃胀,大便干	29
zy_4582490	嗳气,腹痛,失眠,纳差,腹部怕凉,口苦,口干,反酸,烧心,胃胀	胃胀减,口干	烧心,嗳气,口苦,纳差,失眠,胃胀,腹部怕凉,腹痛,反酸	29
zy_4585806	失眠,腹胀,胃痛	咽痛,口苦	失眠,腹胀,胃痛	29
zy_4614197	反酸,胃胀	胃胀减,恶心,头晕,汗多	胃胀,反酸	29
zy_461456	大便干,失眠,纳差,肠鸣,恶寒,心悸,嗳气,胃胀	胃痛减,肠鸣,失眠,大便干,纳差	嗳气,恶寒,心悸,胃胀	29
zy_463216	烧心,寐可,纳差,口干,背痛,嗳气,胃胀	胃胀减,嗳气,口干,后背不适,胸骨后烧灼感,纳差	背痛,寐可,烧心,胃胀	29
zy_468579	咽部不适,反酸,嗳气,胃胀	胃脘不适	嗳气,反酸,胃胀,咽部不适	29
zy_468778	纳差,口苦,口干,烧心,胃胀	口苦,烧心,口干,纳差	胃胀	29
zy_4699199	下肢乏力,寒战,腹痛,嗳气,胃胀,口干,咽堵,善太息,心烦,胁痛,气短,胸闷,乏力,头晕,牙龈出血,反酸,烧心,失眠,泄泻	胃痛减,嗳气,口苦	口干,烧心,牙龈出血,下肢乏力,泄泻,胁痛,善太息,咽堵,反酸,心烦,胸闷,寒战,失眠,胃胀,乏力,头晕,腹痛,气短	29
zy_47166	胃胀,背痛,烧心,反酸,口苦,口干	烧心,反酸,口干,口苦	胃胀,背痛	29
zy_473766	失眠,乏力,口苦,胃胀	胃胀减,烧心,口苦,乏力	失眠,胃胀	29
zy_481230	大便干,胸背发凉,失眠,口干,胁胀,嗳气,呕吐,恶心,胃胀	口干,反酸,失眠,大便干,背冷	胸背发凉,恶心,嗳气,呕吐,胃胀,胁胀	29
zy_4923184	咳嗽,尿频,便溏,纳差,心烦,腰痛,乏力,胃痛,嗳气,胃胀	口苦	心烦,咳嗽,尿频,腰痛,嗳气,纳差,便溏,胃胀,胃痛,乏力	29
zy_4930001	泄泻,失眠,口干,嗳气,反酸,胃痛	胃痛减,反酸	口干,嗳气,泄泻,失眠,胃痛	29
zy_493626	纳差,失眠,腰痛,口干,胃痛,胃胀	口干,烧心,纳差	失眠,胃胀,腰痛,胃痛	29
zy_4937000	腹痛,大便干,失眠,纳差,乏力,烦躁,反酸,烧心,口干,嗳气,胃胀	胃胀减,口苦,嗳气	口干,烧心,烦躁,纳差,失眠,胃胀,腹痛,反酸,大便干,乏力	29
zy_4946295	小便黄,排便不爽,失眠,纳差,口干,口黏,恶心,呕吐,嗳气,烧心,反酸,胃胀,胃痛	神志清楚,胃胀减,口粘,小便黄	口干,烧心,恶心,嗳气,呕吐,纳差,失眠,胃胀,胃痛,排便不爽,反酸,口黏	29
zy_494927	口干,背痛,乏力,胃胀	胃胀减,乏力,烧心,反酸,口干	胃胀,背痛	29
zy_494946	纳差,嗳气,胃胀	胃胀减	嗳气,胃胀,纳差	29
zy_495978	便秘,纳差,视物模糊,眼干,腰痛,脚心麻木,口苦,嗳气,胃胀	胃胀减,烧心,嗳气,口苦,咳嗽,咽部不适,脚心麻木,眼干,视物模糊,大便干,反酸,腰痛,纳差	便秘,胃胀	29
zy_4962767	失眠,乏力,纳差,口黏,口干,嗳气,反酸,烧心,胃胀	烧心,反酸,心烦,乏力,心慌,咳嗽	口干,嗳气,纳差,失眠,胃胀,口黏	29
zy_4969579	便溏,口苦,口干,肠鸣,背痛,嗳气,烧心,胃胀	胃痛减,胃胀减,口干,腹痛,神志清楚,乏力,咳痰	烧心,肠鸣,嗳气,口苦,便溏,胃胀,背痛	29
zy_4974653	消瘦,烧心,反酸,咳嗽,咳痰,口干,口苦,胃胀	胃胀减,嗳气,反酸,口干,咽堵	咳痰,咳嗽,烧心,口苦,胃胀,消瘦	29
zy_4998771	失眠,舌麻,口苦,口干,反酸,烧心,嗳气,腹胀,胃胀	胃胀减,烧心,反酸	口干,舌麻,嗳气,口苦,失眠,胃胀,腹胀	29
zy_500359	咽堵,烧心,失眠,胃胀	烧心,失眠,口干	胃胀,咽堵	29
zy_5013669	尿频,失眠,纳差,烧心,反酸,口干	纳少,反酸,腹胀,口苦	尿频,烧心,口干,纳差,失眠	29
zy_5020052	口苦,口干,便溏,嗳气,反食,反酸,烧心,胃胀	胃痛减,胃胀减,反酸,口干	烧心,反食,嗳气,口苦,便溏,胃胀	29
zy_5037984	手麻,乏力,心悸,恶心,口苦,胃胀	胃胀减,口苦,恶心,乏力,大便干,心慌	心悸,胃胀,手麻	29
zy_5047281	口干,纳差,失眠,排便不爽,嗳气,恶心,胃胀,小便黄	胃胀减,口干,反酸,小便黄	恶心,嗳气,纳差,失眠,胃胀,排便不爽	29
zy_5048820	排便不爽,失眠,纳差,口干,口臭,嗳气,烧心,胃胀	腹胀,口粘,烧心,反酸	口干,口臭,嗳气,纳差,失眠,胃胀,排便不爽	29
zy_505341	小便黄,泄泻,失眠,口干,嗳气,胃胀	胃胀减,嗳气,反酸,口干,便溏,小便黄	泄泻,失眠,胃胀	29
zy_5069199	失眠,纳差,烧心,反酸,胃胀	胃胀减,嗳气,口干	烧心,纳差,失眠,胃胀,反酸	29
zy_5069209	失眠,反酸,烧心,胃胀	胃胀减,胃痛减,口干,口苦,烧心,反酸,胃脘怕凉,呕吐	失眠,胃胀	29
zy_507459	便秘,失眠,纳差,气短,胸闷,乏力,反酸,烧心,吞咽困难,胃胀	胃胀减,吞咽困难,烧心,反酸,乏力,胸闷,气短,大便干,纳差	便秘,失眠,胃胀	29
zy_5082934	失眠,纳差,口干,嗳气,恶心,胃胀	胃胀减,嗳气,口干,烧心,纳差	失眠,恶心,胃胀	29
zy_5108452	烧心,反酸,胃胀	胃胀减,嗳气	烧心,反酸,胃胀	29
zy_5111353	便秘,排便困难,四肢疼痛,四肢发痒,失眠,口苦,口干,嗳气,胃脘怕凉,胃胀	胃痛减,口干,口粘,腰痛,乏力,头晕,失眠	四肢发痒,便秘,四肢疼痛,嗳气,口苦,胃脘怕凉,胃胀,排便困难	29
zy_5132606	泄泻,失眠,口干,反酸,烧心,嗳气,胃胀	胃痛减,反酸,嗳气	口干,烧心,泄泻,失眠,胃胀	29
zy_5160205	排便不爽,失眠,胸闷,气短,心悸,烧心,反酸,嗳气,胃胀	胃胀减,口粘,反酸,小便黄	胸闷,烧心,心悸,嗳气,失眠,胃胀,排便不爽,气短	29
zy_5237094	便溏,纳差,腹胀,腹痛,口干,烧心,胃胀	胃胀减,烧心,口干,乏力,便溏	腹痛,胃胀,腹胀,纳差	29
zy_524919	四肢冰凉,纳差,口苦,口干,嗳气,胃胀	胃胀减,嗳气,口干,口苦,反酸,大便干	胃胀,四肢冰凉,纳差	29
zy_5279058	排便不爽,失眠,乏力,纳差,嗳气,口干,烧心,反酸,胃胀	胃痛减,口干,口苦	烧心,嗳气,纳差,失眠,胃胀,排便不爽,反酸,乏力	29
zy_5288882	纳差,胃胀	胃痛减,胃胀减,口苦,鼻塞,排便不爽	胃胀,纳差	29
zy_5289865	便秘,四肢发麻,失眠,乏力,口臭,烧心,嗳气,胃胀	胃胀减	四肢发麻,口臭,烧心,便秘,嗳气,失眠,胃胀,乏力	29
zy_5301479	便秘,黑便,纳差,腹胀	胃胀减	便秘,黑便,腹胀,纳差	29
zy_5305760	泄泻,失眠,口苦,口干,烧心,胃胀	胃胀减,胸闷	口干,烧心,口苦,泄泻,失眠,胃胀	29
zy_5305774	大便干,失眠,乏力,反酸,烧心,胃胀	烧心,反酸,乏力,口苦,大便干,胃胀减	失眠,胃胀	29
zy_5307569	便秘,失眠,纳差,胃胀	胃胀减,嗳气,口干,咽干,尿频	便秘,失眠,胃胀,纳差	29
zy_5312913	尿频,便溏,失眠,疲倦,口苦,口干,反酸,烧心,胃胀	胃胀减,口苦,咳嗽,咳痰,恶心,小便黄	尿频,疲倦,烧心,口干,失眠,便溏,胃胀,反酸	29
zy_5314545	纳差,失眠,嗳气,口干,口苦,恶心,胃胀	胃胀减	口干,恶心,嗳气,纳差,口苦,失眠,胃胀	29
zy_531543	尿痛,排便不爽,失眠,纳差,嗳气,口干,胃胀	胃胀减,嗳气,口干,口黏,反酸,纳差	尿痛,排便不爽,失眠,胃胀	29
zy_539283	大便干,失眠,早饱,口干,口苦,嗳气,反酸,烧心,胃胀	胃痛减,烧心,反酸,嗳气,口干,口苦,大便干	早饱,胃胀,失眠	29
zy_539303	大便干,纳差,口苦,口干,咽堵,嗳气,胃胀,胃痛	胃胀减,胃痛减,嗳气,咽堵,口干,口苦,烧心,大便干,纳差	胃胀,胃痛	29
zy_541270	失眠,纳差,口干,口苦,嗳气,胃胀	胃胀减,嗳气,排气少,口苦,烧心,口干,大便干,纳差	失眠,胃胀	29
zy_541842	腹痛,纳差,口苦,口干,烧心,呃逆,胃胀	口苦,便溏,口干	烧心,呃逆,纳差,胃胀,腹痛	29
zy_542124	小便不畅,便秘,失眠,口苦,口干,恶心,烧心,嗳气,胃痛,胃胀	胃胀减,嗳气,烧心,恶心,口干,口苦,排气少,小便不畅	便秘,失眠,胃胀,胃痛	29
zy_544403	纳差,下肢沉重,下肢冰凉,失眠,恶心,胃胀	胃胀减,恶心,反酸,双下肢发凉	下肢沉重,纳差,失眠,胃胀,下肢冰凉	29
zy_545026	大便干,口干,纳差,背部烧灼感,嗳气,胃胀	嗳气,纳差,口干,大便干,胃胀减	背部烧灼感,胃胀	29
zy_545204	口干,乏力,嗳气,纳差,胃胀,口黏,尿痛,失眠	纳差,嗳气,乏力,口干,口黏,失眠,胃脘不适,小便黄	尿痛,胃胀	29
zy_555403	小便不畅,泄泻,舌僵,口干,嗳气,胃胀	嗳气,口干	泄泻,小便不畅,胃胀,舌僵	29
zy_555644	泄泻,失眠,纳差,咽部有痰,嗳气,口干,胃胀	胃胀减,嗳气,口干,口黏,便溏,咳痰,反酸,纳差	泄泻,咽部有痰,胃胀,失眠	29
zy_562377	纳差,口苦,嗳气,胃胀	嗳气,口干,口苦,纳差	胃胀	29
zy_563921	肛门下坠感,排便不爽,疲倦,失眠,纳差,口干,多汗,喜温喜按,腹部怕凉,胃胀	胃胀减,腹部怕凉,喜温喜按,汗出,口干,纳差	疲倦,肛门下坠感,多汗,失眠,胃胀,排便不爽	29
zy_574433	排便不爽,失眠,多梦,咳痰,咳黄痰,咳黏痰,牙龈出血,汗出,心烦,口干,嗳气,纳差,消瘦,胃胀	胃胀减,嗳气,心烦,牙龈出血,便溏,梦多	咳痰,口干,汗出,咳黄痰,咳黏痰,纳差,失眠,多梦,胃胀,排便不爽,消瘦	29
zy_575257	便秘,烧心,反酸,嗳气,纳差,胃胀	胃痛减,嗳气,反酸,口苦,纳差	便秘,烧心,胃胀	29
zy_578022	消瘦,大便干,失眠,纳差,嗳气,反酸,呕吐,恶心,胃胀	胃痛减,恶心,呕吐,反酸,嗳气,失眠,大便干,纳差	消瘦,胃胀	29
zy_580922	小便,纳差,口干,反酸,胃胀	口干,反酸	胃胀,小便,纳差	29
zy_582257	泄泻,失眠,口苦,嗳气,咽干,胃胀	咽干,嗳气,反酸,口苦	泄泻,失眠,胃胀	29
zy_591051	便秘,消瘦,头疼,乏力,纳差,胃胀,胃脘嘈杂	乏力,头疼,消瘦,胃脘不适,纳差	便秘,胃脘嘈杂,胃胀	29
zy_593374	失眠,纳差,呕吐,恶心,胃胀	口苦,反酸,失眠,纳差	胃胀,恶心,呕吐	29
zy_6045617	便秘,失眠,手麻,乏力,心悸,恶心,口苦,胃胀	胃胀减,口苦,乏力,心慌	便秘,心悸,恶心,失眠,胃胀,手麻	29
zy_6060737	矢气,便秘,失眠,纳差,腹胀,腹痛,口干,烧心,胃胀	胃胀减,胃脘怕凉,嗳气,反酸,呕吐,口苦	口干,烧心,便秘,纳差,失眠,胃胀,腹胀,矢气,腹痛	29
zy_6083077	完谷不化,心悸,心烦,腰痛,乏力,嗳气,胃胀	反酸	心烦,腰痛,心悸,嗳气,完谷不化,胃胀,乏力	29
zy_6106881	消瘦,便秘,烧心,反酸,咳嗽,咳痰,口干,口苦,胃胀	反酸,胃痛减	咳痰,咳嗽,烧心,口干,便秘,口苦,胃胀,消瘦	29
zy_613938	溏结不调,头麻,失眠,乏力,多汗,纳差,口苦,口干,恶心,胃胀	胃胀减,恶心,口干,口苦,汗出,乏力,失眠,纳差	多汗,头麻,胃胀,溏结不调	29
zy_6141649	心烦,乏力,口苦,口干,嗳气,反酸,烧心,胃胀	胃痛减	心烦,口干,烧心,嗳气,口苦,胃胀,反酸,乏力	29
zy_614634	胃胀,大便干,失眠,纳差,嗳气	嗳气,反酸,大便干,胃脘不适,纳差	失眠,胃胀	29
zy_6154133	便秘,失眠,纳差,烧心,胃脘嘈杂	胃胀减,乏力,头晕,胃脘怕凉,口干,口苦,烧心,反酸,嗳气,咽痛,烦躁	便秘,胃脘嘈杂,失眠,纳差	29
zy_6169964	乏力,烧心,嗳气,胃胀,消瘦,尿频,反酸	胃脘不适,口干,口苦,胃胀减,乏力,嗳气,烧心,纳少,排便不爽	尿频,胃胀,消瘦,反酸	29
zy_6221027	便秘,失眠,纳差,腹部坠胀,口干,胃胀	胃痛减,反酸,恶心,呕吐	口干,便秘,纳差,腹部坠胀,失眠,胃胀	29
zy_6222513	失眠,关节僵硬,心悸,胃胀	胃痛减,烧心,反酸,口干,口苦,嗳气,鼻塞,心慌	失眠,心悸,胃胀,关节僵硬	29
zy_6274241	尿频,完谷不化,咽部异物感,咽痛,胸闷,气短,心悸,心烦,腰痛,乏力,嗳气,胃胀	头晕,胃脘不适,嘈杂,胃胀减,咳嗽	心烦,尿频,胸闷,腰痛,心悸,嗳气,完谷不化,气短,胃胀,咽部异物感,咽痛,乏力	29
zy_6282099	失眠,便溏,心烦,乏力,流涕,口干,口苦,反酸,胃胀	胃痛减	心烦,口干,口苦,失眠,便溏,胃胀,乏力,反酸,流涕	29
zy_628262	便溏,口干,胃胀	反酸,口干,便溏	胃胀	29
zy_6329452	便秘,纳差,口苦,口干,嗳气,胃胀	反酸,乏力,胃痛减,胃胀减,口苦,呕吐,肠鸣,小便黄,消瘦	口干,便秘,嗳气,纳差,胃胀	29
zy_634133	便秘,胃痛,嗳气,尿频,失眠,纳差,烧心,胃胀	嗳气,烧心,失眠	尿频,便秘,纳差,胃胀,胃痛	29
zy_6375836	消瘦,失眠,反酸,胃脘嘈杂,嗳气,胃胀	胃痛减,纳少,小便黄	嗳气,胃脘嘈杂,失眠,胃胀,消瘦,反酸	29
zy_6377659	失眠,便秘,纳差,口苦,嗳气,胃胀	胃胀减,嗳气,口苦,口中异味,便溏	便秘,失眠,胃胀,纳差	29
zy_6389909	胃胀	反酸,嗳气,口粘	胃胀	29
zy_6397648	胃胀	腹泻,胃胀减,胸闷,心慌,口苦	胃胀	29
zy_642230	失眠,乏力,心悸,头痛,泄泻,胃胀	胃胀减,排便不爽,头晕,头痛,心悸,乏力	泄泻,失眠,胃胀	29
zy_6440884	失眠,口苦,口干,反酸,烧心,胃痛,胃胀	胃胀减	口干,烧心,口苦,失眠,胃胀,胃痛,反酸	29
zy_648236	便秘,胃痛,小便黄,失眠,纳差,咽痒,发热,口干,胃胀	胃胀减,反酸,嗳气,口干	发热,便秘,纳差,失眠,小便黄,咽痒,胃胀,胃痛	29
zy_6509587	排便不爽,口干,口苦,反酸,烧心,嗳气,胃胀	胃胀减,反酸,胸骨后不适,嗳气,乏力,便溏	口干,烧心,口苦,胃胀,排便不爽	29
zy_6516722	尿频,完谷不化,胸闷,气短,心悸,腰痛,乏力,嗳气,胃胀	反酸,胃胀减,口干,心烦	尿频,胸闷,腰痛,心悸,嗳气,完谷不化,气短,胃胀,乏力	29
zy_6577630	小便黄,排便不爽,失眠,纳差,口干,嗳气,胃胀	胃痛减,反酸,恶心,口苦	口干,嗳气,纳差,失眠,小便黄,胃胀,排便不爽	29
zy_6579171	便秘,失眠,嗳气,口干,口苦,纳差,胃胀	胃痛减,恶心,头晕,不爽快	口干,便秘,嗳气,纳差,口苦,失眠,胃胀	29
zy_662063	小便黄,失眠,纳差,口干,口苦,嗳气,烧心,反酸,胃痛,胃胀	胃痛减,烧心,反酸,嗳气,口干,口苦,便溏,小便黄	失眠,胃胀,胃痛,纳差	29
zy_6631726	失眠,纳差,口苦,嗳气,胃胀	胃胀减,嗳气,烧心,反酸,呕吐,排便不爽	失眠,胃胀,纳差,口苦	29
zy_6652980	消瘦,疲倦,失眠,纳差,口干,胃胀	口苦,恶心	口干,疲倦,纳差,失眠,胃胀,消瘦	29
zy_6655966	排便不爽,口干,口苦,反酸,烧心,嗳气,腹痛,胃胀	胃胀减,腹痛,嗳气,烧心,反酸,口干,口苦	排便不爽,胃胀	29
zy_6662947	小便失禁,失眠,纳差,口干,呕吐,胃胀	胃胀减,嗳气,口粘,小便黄	口干,呕吐,纳差,失眠,小便失禁,胃胀	29
zy_6664836	口干,口苦,胃胀,嗳气	胃痛减,胃胀减,嗳气,反酸,口苦	口干,胃胀	29
zy_6693256	失眠,纳差,腰痛,乏力,腹胀,嗳气,烧心,口苦,口干,胁痛,胃胀	胃胀减,口苦,乏力	口干,烧心,腰痛,嗳气,纳差,失眠,胃胀,腹胀,胁痛	29
zy_6693269	胃胀,胃痛,腹痛,嗳气,口干,口苦,疲倦,失眠,便秘	胃脘不适,嗳气,反酸,口苦	口干,疲倦,便秘,失眠,胃胀,胃痛,腹痛	29
zy_6713952	消瘦,便秘,失眠,纳差,腹部坠胀,口干,胃胀	胃胀减,腹痛,反酸,口干,口苦,感冒,鼻塞,寐一般,多梦	便秘,纳差,腹部坠胀,胃胀,失眠,消瘦	29
zy_67656	泄泻,腹痛,烧心,胃胀	胃痛减,烧心,腹痛,便溏	泄泻,胃胀	29
zy_6825851	便溏,排便不爽,矢气,失眠,纳差,口臭,口苦,口干,反酸,烧心,恶心,嗳气,腹胀	胃胀减	口干,烧心,口臭,矢气,恶心,嗳气,纳差,口苦,失眠,便溏,腹胀,排便不爽,反酸	29
zy_684437	便秘,失眠,纳差,口苦,口干,腹痛,胃胀	口苦,口干,纳差,失眠,便秘,胃脘不适,腹痛	胃胀	29
zy_6857492	排便不爽,寐可,纳差,口苦,口干,反酸,烧心,嗳气,胃胀	胃胀减	口干,寐可,烧心,嗳气,口苦,纳差,胃胀,排便不爽,反酸	29
zy_687477	小便不畅,失眠,乏力,头蒙,口干,胃胀	胃痛减,口黏,乏力,小便不畅,口干,头晕	头蒙,胃胀,失眠	29
zy_6875772	尿频,口干,嗳气,胃胀	胃胀减,腹泻,腹痛,口苦,反酸,烧心,呕吐,纳少	尿频,嗳气,胃胀,口干	29
zy_6882952	失眠,纳差,背痛,口干,胃痛,胃胀	胃痛减,纳少,嗳气,口粘	口干,纳差,失眠,胃胀,胃痛,背痛	29
zy_6891691	失眠,纳差,口干,口苦,反酸,胸闷,气短,烧心	胃痛减,胃胀减,反酸,嗳气,口干,乏力,小便黄	胸闷,烧心,纳差,口苦,失眠,气短	29
zy_6908337	失眠,烧心,反酸,胃胀,口干,口苦,嗳气,脚肿	胃痛减,胃胀减,口苦,咳嗽	口干,烧心,嗳气,失眠,胃胀,脚肿,反酸	29
zy_691658	眼干,口干,口苦,胃胀	胃胀减,口干,口苦,眼干	胃胀	29
zy_6918843	失眠,反酸,烧心,纳差,胃胀	烧心,反酸,大便干	失眠,胃胀,纳差	29
zy_6942264	失眠,腰酸,心烦,口苦,口干,反酸,烧心,胃胀	胃胀减,乏力,嗳气,口粘,反酸,咳嗽,咳痰,喘憋,小便黄	心烦,口干,烧心,口苦,失眠,胃胀,腰酸	29
zy_6955275	便秘,失眠,纳差,胃胀	胃痛减,腹胀,心慌,咳嗽,咳痰	便秘,失眠,胃胀,纳差	29
zy_6967299	失眠,口干,口苦,胃胀	胃痛减,口苦,反酸,口干	失眠,胃胀	29
zy_6980478	反酸,烧心,胃痛,胃胀	泡沫尿,水肿,畏寒	烧心,反酸,胃胀,胃痛	29
zy_6988681	排便不爽,纳差,口干,口苦,反酸,烧心,嗳气,胃胀	胃胀减,胃痛减,口干,腹痛,畏寒,反酸	烧心,嗳气,纳差,口苦,胃胀,排便不爽	29
zy_7002086	反酸,烧心,胃胀	胃痛减,口干	烧心,反酸,胃胀	29
zy_7002105	腹痛,咳嗽,咳痰,排便不爽,嗳气	反酸,便溏,胃痛减,神疲	咳痰,咳嗽,嗳气,排便不爽,腹痛	29
zy_7014333	恶心,反酸,烧心,胃胀	胃胀减,烧心,反酸,嗳气,胃脘怕凉,失眠,寐一般	恶心,胃胀	29
zy_7040182	便溏,纳差,反酸,烧心,胃胀	胃痛减,胃胀减,嗳气,口粘	烧心,纳差,胃胀,便溏,反酸	29
zy_7048787	寐可,便溏,口疮,口苦,口干,胸闷,气短,胃胀	胃胀减,口干,口苦,口腔溃疡	胸闷,寐可,口疮,胃胀,便溏,气短	29
zy_7052828	泄泻,失眠,纳差,口苦,口干,恶心,烧心,嗳气,胃胀	反酸	口干,烧心,恶心,嗳气,口苦,泄泻,纳差,失眠,胃胀	29
zy_7070823	失眠,下肢冰凉,纳差,口苦,口干,心悸,胁胀,嗳气,反酸,烧心,胃胀	口干,口苦,反酸,嗳气,胃痛减,头晕,胸闷	烧心,心悸,纳差,失眠,胃胀,下肢冰凉,胁胀	29
zy_707662	失眠,纳差,口苦,口干,嗳气,反酸,烧心,胃胀	胃胀减,烧心,反酸,口干,口苦,纳差,梦多	失眠,嗳气,胃胀	29
zy_7087403	便秘,纳差,口苦,口干,反酸,烧心,胃痛	呕吐,失眠,寐一般	口干,烧心,便秘,纳差,口苦,胃痛,反酸	29
zy_7102709	失眠,胃胀	神志清楚,口干,口苦	失眠,胃胀	29
zy_7131919	排便不爽,胃胀	反酸,口苦,排便不爽	胃胀	29
zy_7132829	消瘦,手麻,失眠,纳差,腹痛,反酸,烧心,嗳气,胃胀	胃胀减,口干,乏力	烧心,嗳气,纳差,失眠,胃胀,腹痛,消瘦,反酸,手麻	29
zy_713493	嗳气,口干,口苦,消瘦,胃胀	胃胀减,纳差,反酸,口干,口苦,嗳气	消瘦,胃胀	29
zy_7137779	失眠,纳差,烧心,反酸,胃胀	胃痛减,反酸,小便黄	失眠,烧心,胃胀,纳差	29
zy_7141785	失眠,烧心,嗳气,尿频,小便黄,泄泻,纳差,心烦,乏力,胃胀	反酸,纳少	心烦,尿频,烧心,嗳气,纳差,泄泻,失眠,小便黄,胃胀,乏力	29
zy_7161446	便溏,失眠,纳差,耳鸣,嗳气,胃胀	胃痛减,口苦,反酸,干呕,耳鸣,流涕,眼干	嗳气,纳差,失眠,胃胀,便溏	29
zy_7164390	纳差,失眠,口干,咽痛,反酸,嗳气,胃痛,胃胀	胃胀减,烧心,口干,口苦,胸闷,眼干,反酸,胃痛减,嗳气,神志清楚,消瘦	纳差,失眠,胃胀,胃痛,咽痛	29
zy_7213873	疲倦,失眠,纳差,口干,胁胀,胃痛,胃胀	胃痛减,胃胀减,口干,口苦,咳嗽,咳痰,寐一般	疲倦,纳差,失眠,胃胀,胃痛,胁胀	29
zy_7216318	失眠,背痛,嗳气,胃胀	胃痛减,烧心,口干	失眠,嗳气,背痛,胃胀	29
zy_7220652	失眠,纳差,口干,口苦,反酸,烧心,嗳气,胃胀	胃胀减,反酸,咳痰,咽干,口干,口苦,胸痛	烧心,嗳气,纳差,失眠,胃胀	29
zy_7231256	腹部怕凉,失眠,便溏,咽干,口干,口苦,烧心,嗳气,胸闷,气短,胃胀	胃痛减,胃胀减,乏力,嗳气,心烦	咽干,口干,胸闷,烧心,口苦,失眠,便溏,胃胀,腹部怕凉,气短	29
zy_7235323	口干,口苦,嗳气,恶心,胃胀	神志清楚	口干,嗳气,恶心,口苦,胃胀	29
zy_7235965	消瘦,嗳气,胃胀	嗳气,口苦,烦躁	消瘦,胃胀	29
zy_7241178	寐可,纳差,腹胀,嗳气,胃胀,胃痛	胃痛减,乏力,口干	寐可,嗳气,纳差,胃胀,腹胀,胃痛	29
zy_7244117	胃痛,烧心,胃胀	反酸	烧心,胃胀,胃痛	29
zy_7260100	矢气,失眠,纳差,多汗,心悸,胃胀,口苦,呕吐,嗳气,烧心	口苦,呕吐	烧心,心悸,嗳气,多汗,纳差,失眠,胃胀,矢气	29
zy_7261660	便溏,纳差,失眠,腰酸,咳嗽,头晕,心悸,反酸,烧心,嗳气,胃胀	胃胀减,烧心,反酸,嗳气,咽部异物感,口苦,气短,乏力	咳嗽,心悸,纳差,失眠,便溏,胃胀,腰酸,头晕	29
zy_7263932	便溏,纳差,口干,反酸,烧心,矢气,恶心,胃胀	咳嗽,咽痛,反酸,视物模糊,头晕,尿频	口干,烧心,恶心,纳差,便溏,胃胀,矢气	29
zy_726521	失眠,胸闷,气短,咽干,咽堵,口干,口苦,胃胀	口干,口苦,咽干,咽堵,反酸,胸闷,气短,失眠,溏结不调,排便不爽,胃胀减	胃胀	29
zy_7272216	失眠,纳差,反酸,烧心,恶心,嗳气,胃胀	胃胀减,口粘,小便黄	烧心,嗳气,恶心,纳差,失眠,胃胀,反酸	29
zy_7301833	便溏,失眠,乏力,纳差,胃胀	失眠,胃胀减,心烦,乏力,尿频,尿急	便溏,胃胀,纳差	29
zy_7302070	失眠,乏力,手足心热,便秘,口干,口苦,纳差,嗳气,胃胀	胃胀减,嗳气,口干,口苦,心烦,反酸,纳差	手足心热,便秘,失眠,胃胀,乏力	29
zy_7303006	小便黄,泄泻,多梦,失眠,纳差,口苦,口干,乏力,头晕,胁胀,胃胀	胃脘不适,胃胀减,口中异味,乏力	口干,口苦,泄泻,纳差,多梦,小便黄,失眠,胃胀,头晕,胁胀	29
zy_7304864	胃胀,口干,烧心,气短,胸闷,口苦,失眠	胃胀减,反酸,嗳气,口干,口苦	胸闷,烧心,失眠,胃胀,气短	29
zy_7314719	失眠,纳差,胃胀,腹胀,呕吐,恶心,反酸,烧心	胃胀减,腹痛	烧心,恶心,呕吐,纳差,失眠,胃胀,腹胀,反酸	29
zy_7331944	失眠,便秘,嗳气,反酸,烧心,胃胀	胃胀减,胸闷,小便少	烧心,便秘,嗳气,失眠,胃胀,反酸	29
zy_7333969	小便黄,便溏,失眠,纳差,口干,胃痛,胃胀	尿频	口干,纳差,失眠,小便黄,便溏,胃胀,胃痛	29
zy_7335095	消瘦,疲倦,便秘,失眠,纳差,烦躁,心烦,腹胀,乏力,胸闷,气短,心悸,口苦,口干,反酸,烧心,嗳气,胃胀	胃胀减,腰痛	口干,烧心,心悸,嗳气,纳差,腹胀,消瘦,反酸,心烦,疲倦,胸闷,烦躁,便秘,口苦,失眠,胃胀,乏力,气短	29
zy_7335399	便秘,失眠,纳差,恶寒,乏力,胃脘嘈杂,胃胀	胃痛减,反酸,乏力,失眠	便秘,恶寒,纳差,胃脘嘈杂,胃胀	29
zy_7343379	心悸,反酸,烧心,胃胀	胃痛减,胃胀减,腹胀,口干,口苦	心悸,烧心,反酸,胃胀	29
zy_7348317	排便不爽,多梦,头晕,咳痰,胃胀	反酸,烧心,乏力,口干,吞咽困难,大便干	咳痰,排便不爽,多梦,胃胀,头晕	29
zy_7369214	反酸,烧心,胃胀	胃胀减,胸部满闷,气短	烧心,反酸,胃胀	29
zy_7377332	嗳气,胃胀	胃痛减,烧心,反酸,乏力,汗多,心烦	嗳气,胃胀	29
zy_7383803	大便干,呕吐,咳嗽,咳痰,失眠,纳差,恶心,胃胀	口干,乏力	咳痰,咳嗽,恶心,呕吐,纳差,失眠,胃胀,大便干	29
zy_7386611	失眠,纳差,咳嗽,头晕,咽干,口干,嗳气,胃胀	胃痛减,胸闷,气短,心慌,大便干,小便黄	咽干,咳嗽,口干,嗳气,纳差,失眠,胃胀,头晕	29
zy_7394620	失眠,大便干,恶心,烧心,口干,口苦,纳差,胃胀	头晕,胃胀减,嗳气,反酸,腹痛,腰痛,心悸,心烦,汗多,失眠	口干,烧心,恶心,纳差,口苦,胃胀,大便干	29
zy_740529	尿频,排气少,便秘,失眠,纳差,咽干,恶寒,背部发冷,胁痛,腹胀	胃胀减,咽干,口苦,大便干,排气少,背冷,纳差	尿频,便秘,恶寒,失眠,腹胀,胁痛,背部发冷	29
zy_7406039	失眠,烧心,胃痛,胃胀	胃胀减,烧心,反酸,乏力,口苦	失眠,胃胀,胃痛	29
zy_7409362	多梦,疲倦,失眠,反酸,胃胀	反酸,乏力	多梦,疲倦,失眠,胃胀	29
zy_7419896	失眠,纳差,口苦,嗳气,胃胀	胃痛减,反酸,口苦	失眠,嗳气,胃胀,纳差	29
zy_7427892	失眠,纳差,嗳气,咽部不适,胃胀	胃痛减,纳少,口粘,反酸,小便黄	嗳气,咽部不适,纳差,失眠,胃胀	29
zy_743840	尿频,烧心,反酸,口干,口苦,嗳气,纳差,胃痛,胃胀	纳差,嗳气,口干,口苦,反酸,烧心	尿频,胃胀,胃痛	29
zy_7482855	乏力,反酸,烧心,嗳气,胃胀	胃痛减,咽部阻塞感,口粘	烧心,嗳气,胃胀,反酸,乏力	29
zy_7490929	失眠,胃脘嘈杂	胃痛减,反酸,口苦,气短	胃脘嘈杂,失眠	29
zy_7491109	咽干,口干,烧心,反酸,腹胀,胃痛,胃胀	胃胀减,纳少,口干,口苦,嗳气,恶心	咽干,烧心,胃胀,腹胀,胃痛,反酸	29
zy_7502190	排便不爽,纳差,口干,口苦,反酸,烧心,嗳气,胃胀	胃胀减,嗳气,反酸,口干,口苦,鼻塞,流涕	排便不爽,烧心,胃胀,纳差	29
zy_7515290	泄泻,口臭,口苦,烧心,反酸,腹胀,胃胀	烧心,反酸,咽部不适,胃胀减,嗳气,口干,口苦	泄泻,腹胀,胃胀,口臭	29
zy_7522980	纳差,胃痛,嗳气,胃胀	胃胀减,口干,口苦	嗳气,纳差,胃胀,胃痛	29
zy_7548689	尿频,泄泻,失眠,纳差,手麻,腹痛,反酸,烧心,嗳气,胃胀	胃痛减,气短,手麻,小便不畅	尿频,烧心,嗳气,纳差,泄泻,失眠,胃胀,腹痛,反酸	29
zy_7552053	消瘦,便秘,失眠,纳差,烧心,反酸,胃胀	胃痛减,尿急	烧心,便秘,纳差,失眠,胃胀,消瘦,反酸	29
zy_7552703	纳差,腹胀,嗳气,胃胀	胃痛减,胃胀减,心烦,乏力	嗳气,腹胀,胃胀,纳差	29
zy_7561600	消瘦,失眠,纳差,反酸,烧心,矢气,嗳气,胃胀	胃胀减,纳少,嗳气,口苦,唇干	烧心,纳差,失眠,胃胀,矢气,消瘦,反酸	29
zy_7576506	嗳气,胃胀	烧心,口干,口苦	嗳气,胃胀	29
zy_7589856	胃胀,烧心,反酸,便溏	胃胀减,反酸,嗳气,乏力,烧心,口粘	便溏,胃胀	29
zy_7590465	下肢水肿,纳差,咳嗽,头晕,口干,口苦,乏力,咽痛,烧心,反酸,胃胀	烧心,反酸,胃胀减,嗳气,口粘,乏力	咳嗽,口干,口苦,纳差,胃胀,头晕,下肢水肿,咽痛	29
zy_7604055	纳差,嗳气,胸痛,胃胀	胃痛减,胃胀减,反酸,烧心,背痛	嗳气,胸痛,胃胀,纳差	29
zy_7640561	便溏,胸闷,气短,关节疼痛,胃痛,胃胀,嗳气	胃胀减,嗳气,胃痛减,口干,胁痛,咽堵,头晕,乏力	胸闷,胃胀,便溏,关节疼痛,胃痛,气短	29
zy_764909	口干,口苦,烧心,反酸,胃胀	胃胀减,烧心,反酸,口干,口苦	胃胀	29
zy_7652022	失眠,口苦,口干,烦躁,焦虑,背痛,嗳气,心悸,乏力,胃胀,头晕	反酸	口干,烦躁,心悸,嗳气,口苦,失眠,胃胀,焦虑,头晕,背痛,乏力	29
zy_765812	小便黄,大便干,失眠,消瘦,纳差,乏力,头晕,气短,心悸,烧心,反酸,嗳气,胃胀	胃胀减,嗳气,烧心,反酸,气短,头晕,乏力,消瘦,失眠,大便干,心慌,纳差,尿黄	心悸,小便黄,胃胀	29
zy_7669636	嗳气,咽部不适,烧心,反酸,胃胀	胃胀减,纳少,口粘,反酸,咳嗽,咳痰,小便黄,口干,口苦	嗳气,烧心,胃胀,咽部不适	29
zy_7670544	尿频,便溏,失眠,纳差,口苦,口干,头蒙,流涕,喷嚏,咳嗽,咽痒,胸闷,乏力,恶心,胃胀	汗多,乏力,反酸,口苦,口粘	尿频,胸闷,口干,咳嗽,喷嚏,头蒙,恶心,纳差,失眠,便溏,咽痒,胃胀,流涕	29
zy_7672354	便溏,失眠,头蒙,胃胀	胃胀减,口苦	头蒙,便溏,失眠,胃胀	29
zy_7672906	口干,口苦,嗳气,胃胀	胃胀减,口干,口苦,咽痛	嗳气,胃胀	29
zy_769649	失眠,大便干,口干,口苦,纳差,恶寒,矢气,嗳气,恶心,胃脘嘈杂,胃胀	胃脘嘈杂,恶心,口干,口苦,嗳气,大便干,胃脘不适,纳差	矢气,恶寒,胃胀,失眠	29
zy_7717249	失眠,便溏,咳白痰,口干,烧心,胃胀	反酸,嗳气,呕吐,胃脘不适	口干,烧心,咳白痰,失眠,便溏,胃胀	29
zy_7760628	腹痛,排便不爽,失眠,口干,口黏,嗳气,恶心,呕吐,烧心,反酸,乏力,胃胀	胃胀减,烧心,嗳气,口干,口苦,心烦,多梦,眼部不适	恶心,呕吐,失眠,胃胀,排便不爽,腹痛,反酸,口黏,乏力	29
zy_7761405	便溏,纳差,口干,反酸,烧心,矢气,恶心,胃胀	烧心,反酸	口干,恶心,纳差,胃胀,便溏,矢气	29
zy_7780692	疲倦,失眠,尿频,大便干,口干,嗳气,胃胀	胃胀减,口干	尿频,疲倦,嗳气,失眠,胃胀,大便干	29
zy_7786116	失眠,纳差,烦躁,恶心,呕吐,胃胀	胃胀减,口干,口苦,胃脘怕凉,乏力,汗多	烦躁,恶心,呕吐,纳差,失眠,胃胀	29
zy_7788984	腰痛,腹部怕凉,头痛,口干,胃痛,烧心,反酸,胃胀	双下肢浮肿,乏力,流清涕,泡沫尿	口干,烧心,腰痛,头痛,胃胀,胃痛,腹部怕凉,反酸	29
zy_7789515	气短,咽痒,咳嗽,口干,口苦,呕吐,恶心,胃胀	胃胀减,恶心,背部不适,呕吐,口干,口苦,反酸,嗳气,乏力,汗多	咳嗽,咽痒,胃胀,气短	29
zy_7789634	小便黄,失眠,纳差,烧心,反酸,嗳气,胃胀	胃痛减,嗳气,反酸,烧心,口干,口苦,尿频,尿急	失眠,小便黄,胃胀,纳差	29
zy_7819574	纳差,口苦,口干,胃胀,失眠	胃胀减,口干,口苦,反酸,失眠	胃胀,纳差	29
zy_78375	嗳气,排便不爽,口干,胃胀	嗳气	排便不爽,口干,胃胀	29
zy_7843980	失眠,纳差,胃胀,腹胀,恶心,呕吐,烧心,反酸	胃胀减,口干,口苦,咽干,乏力	烧心,恶心,呕吐,纳差,失眠,胃胀,腹胀,反酸	29
zy_7848041	失眠,纳差,四肢瘙痒,发热,畏寒,胸闷,气短,心悸,口苦,口干,咽堵,嗳气,烧心,反酸,胃胀	胃胀减,反酸,乏力	口干,胸闷,发热,烧心,心悸,嗳气,畏寒,四肢瘙痒,纳差,失眠,口苦,胃胀,咽堵,气短	29
zy_7855046	排便不爽,嗳气,口苦,恶心,呕吐,反酸,烧心,胃痛,胃胀	口苦	烧心,恶心,嗳气,呕吐,胃胀,胃痛,排便不爽,反酸	29
zy_7871736	失眠,大便干,纳差,口苦,烧心,胃胀	神志清楚,乏力	烧心,纳差,口苦,失眠,胃胀,大便干	29
zy_7877040	排便不爽,失眠,口苦,口干,反酸,烧心,胃胀	胃胀减,乏力,头晕,嗳气,烧心,口干,口苦,排便不爽	失眠,胃胀,反酸	29
zy_7882990	尿频,失眠,手麻,头晕,烧心,嗳气,胃胀	胃胀减,嗳气,口苦	尿频,烧心,失眠,胃胀,头晕,手麻	29
zy_7892292	腹痛,失眠,反酸,口干,口苦,胃胀	口干,口苦,胃脘怕凉	失眠,胃胀,腹痛,反酸	29
zy_7904462	纳差,失眠,背部烧灼感,口干,口苦,恶心,呕吐,烧心	口苦	口干,烧心,背部烧灼感,恶心,呕吐,纳差,失眠	29
zy_7921993	纳差,失眠,背痛,口黏,口苦,口干,反酸,烧心,嗳气,呃逆,胸闷,胃胀	胃胀减,呃逆,嗳气,反酸,口苦,心悸,口粘	口干,胸闷,烧心,纳差,失眠,胃胀,背痛,口黏	29
zy_7938207	失眠,纳差,口干,早饱,恶心,胃胀	胃胀减,背部不适,烧心,反酸,口干,口苦,大便干,排便不爽	早饱,恶心,纳差,失眠,胃胀	29
zy_7938612	腰酸,心烦,口苦,口干,反酸,烧心,胃胀	胃胀减,烧心,反酸,口干,口苦,心烦,胸闷	胃胀,腰酸	29
zy_7939165	小便黄,排便不爽,失眠,纳差,口干,嗳气,胃胀	纳少,嗳气,口干,口苦,反酸,呕吐	纳差,失眠,小便黄,胃胀,排便不爽	29
zy_7943349	口苦,纳差,口干,嗳气,反酸,烧心,胃胀	反酸,口干,口苦	嗳气,烧心,胃胀,纳差	29
zy_7966062	疲倦,失眠,大便干,口干,烧心,胃胀	纳少	口干,疲倦,烧心,失眠,胃胀,大便干	29
zy_7966655	失眠,咽部异物感,胃胀	胃胀减,纳少,心悸	失眠,胃胀,咽部异物感	29
zy_7974246	失眠,口干,口黏,胃痛,胃胀	胃脘不适,反酸	口干,失眠,胃胀,胃痛,口黏	29
zy_7992105	失眠,呕吐,口干,口苦,烧心,反酸,胃胀	胃胀减,反酸,口干,口苦,呕吐	失眠,烧心,胃胀	29
zy_807802	纳差,失眠,嗳气,胃胀	胃胀减,烧心,反酸	失眠,嗳气,胃胀,纳差	29
zy_811814	泄泻,纳差,嗳气,烧心,胃胀	胃胀减,烧心,嗳气	泄泻,胃胀,纳差	29
zy_81535	口干,口苦,烘热汗出,胃痛,烧心,胃胀	口干,口苦,失眠	烘热汗出,烧心,胃胀,胃痛	29
zy_827602	口苦,口干,嗳气,胁痛,胃胀	胃痛减,嗳气,反酸,口干,口苦	胃胀,胁痛	29
zy_840259	鼻塞,咽干,咽痛,排便不爽,泄泻,纳差,失眠,背痛,头晕,口干,口黏,恶寒,胃脘嘈杂,胃痛,胃胀	纳差,胃脘不适,鼻塞,后背不适	咽干,口干,排便不爽,咽痛,恶寒,泄泻,胃脘嘈杂,失眠,胃胀,胃痛,头晕,背痛,口黏	29
zy_847109	便溏,失眠,纳差,口干,口苦,烧心,嗳气,胃胀	口干,口苦,呕吐,便溏,纳差	嗳气,失眠,烧心,胃胀	29
zy_858332	胁痛,纳差,失眠,口干,口苦,胃胀	胃胀减,口干,口苦,反酸,大便干,胁痛	失眠,胃胀,纳差	29
zy_861087	尿痛,大便干,失眠,口苦,口干,反酸,嗳气,胸闷	胃胀减,口干,口苦,大便干	胸闷,嗳气,失眠,尿痛,反酸	29
zy_86712	便溏,失眠,纳差,多汗,乏力,胃痛,烧心,胃胀	汗出,心悸,乏力,情绪不稳,溏结不调,纳差	烧心,多汗,失眠,便溏,胃胀,胃痛	29
zy_885517	纳差,乏力,反酸,烧心,胃胀	口干	烧心,纳差,胃胀,反酸,乏力	29
zy_887131	咳嗽,咳痰,失眠,气短,咽痛,口苦,口干,烧心,胃胀	烧心,反酸,口干,口苦,头晕,气短,胃脘不适	咳痰,咳嗽,失眠,胃胀,咽痛	29
zy_888173	咳嗽,咳白痰,口干,烧心,纳差	胃痛减	咳嗽,口干,烧心,纳差,咳白痰	29
zy_91614	口干,背痛,嗳气,胃痛,胃胀	纳差	口干,嗳气,胃胀,胃痛,背痛	29
zy_92581	胸闷,胸痛,烧心,失眠,口黏,口干,嗳气,胃胀	胃痛减,反酸	口干,胸闷,烧心,嗳气,失眠,胃胀,胸痛,口黏	29
zy_930921	胃脘嘈杂,失眠,纳差,胃胀,口臭,口干,嗳气	反酸,失眠	口干,口臭,嗳气,纳差,胃脘嘈杂,胃胀	29
zy_930991	泄泻,失眠,纳差,口苦,口干,胃痛,胃胀	胃痛减,胃胀减,口苦,腹胀,胃脘怕凉,腰痛,纳少	口干,纳差,泄泻,失眠,胃胀,胃痛	29
zy_950242	反酸,失眠,纳差,心悸,眼干,嗳气,胃胀	胃胀减,嗳气,反酸	心悸,眼干,纳差,失眠,胃胀	29
zy_961706	尿频,便秘,失眠,纳差,恶心,嗳气,口干,胸闷,胃胀	胃胀减,嗳气,口干,口黏,反酸,恶心,纳差	尿频,胸闷,便秘,失眠,胃胀	29
zy_973543	口干,烧心,胃胀	胃胀减,烧心,口干	胃胀	29
zy_991556	尿频,口干,口苦,纳差,胃胀	胃胀减,纳差	尿频,口干,胃胀,口苦	29
zy_994693	胃胀,便秘,失眠,口干,口苦,烧心	胃胀减,烧心,反酸,口干,口苦,失眠,大便干	便秘,胃胀	29
zy_995325	失眠,纳差,口干,口苦,嗳气,胃胀	胃胀减,嗳气,口干,口苦,纳差	失眠,胃胀	29
zy_995385	泄泻,失眠,烧心,咽部异物感,口臭,嗳气,胃胀	胃胀减,嗳气,咽部异物感,烧心,口中异味	泄泻,失眠,胃胀,口臭	29
