# Supplementary material for: Treating chronic atrophic gastritis: identifying sub-population based on real-world TCM electronic medical records
Source: Front Pharmacol. 2024 Aug 7;15:1444733. doi: 10.3389/fphar.2024.1444733 (PMC11335612; doi:10.3389/fphar.2024.1444733)
Supplement: Supplementary file 3 [file Table3.XLSX]

## Sheet: Sheet1
症状	计数
胃胀	693
失眠	377
纳差	268
烧心	209
嗳气	193
口干	167
反酸	126
胃痛	109
口苦	92
便秘	69
恶心	69
心悸	61
便溏	60
乏力	60
排便不爽	60
泄泻	57
尿频	46
胸闷	46
口黏	43
呕吐	40
消瘦	40
气短	38
头晕	35
腹胀	34
腹痛	33
大便干	31
小便黄	30
咳嗽	27
背痛	26
疲倦	26
咳痰	23
心烦	22
胃脘嘈杂	19
胁痛	19
口臭	18
寐可	16
多汗	15
多梦	15
尿痛	15
胃脘怕凉	15
矢气	14
恶寒	13
烦躁	13
咽干	13
腰痛	12
咽痒	11
背部不适	10
关节疼痛	10
咳白痰	9
头痛	9
胁胀	9
胸痛	9
咽部不适	9
吞咽困难	8
咽痛	8
发热	7
汗出	7
善太息	7
四肢冰凉	7
头蒙	7
厌食	7
咽部异物感	7
咽部有痰	7
咽堵	7
耳鸣	6
腹部怕凉	6
腰酸	6
背部烧灼感	5
呃逆	5
手麻	5
头胀	5
小便不畅	5
咽部堵闷	5
肠鸣	4
腹部坠胀	4
黑便	4
流涕	4
溏结不调	4
完谷不化	4
鼻塞	3
唇干	3
反食	3
咳黄痰	3
焦虑	3
脐周痛	3
舌麻	3
下肢冰凉	3
小便	3
大便	2
腹部包块	2
腹部不适	2
干咳	2
肛门下坠感	2
关节僵硬	2
口疮	2
口淡	2
尿急	2
排便困难	2
喷嚏	2
全身气窜感	2
舌痛	2
四肢麻木	2
畏寒	2
下肢水肿	2
牙痛	2
眼干	2
眼胀	2
早饱	2
左侧肢体串痛	2
背部发冷	1
鼻干	1
恶风	1
关节发凉	1
咳黏痰	1
寒战	1
烘热汗出	1
黄带多	1
记忆力减退	1
肩痛	1
脚肿	1
难咳痰	1
脑鸣	1
尿不尽	1
尿等待	1
尿灼热感	1
脓血便	1
排气少	1
情绪不稳	1
全身无力	1
乳房胀痛	1
上肢麻木	1
舌僵	1
视力减弱	1
视物模糊	1
嗜睡	1
手足心热	1
双手颤抖	1
四肢发麻	1
四肢发痒	1
四肢瘙痒	1
四肢疼痛	1
痰中带血	1
头麻	1
吐酸	1
胃脘下坠感	1
下肢沉重	1
下肢乏力	1
下肢烦乱	1
消谷善饥	1
小便浑浊	1
小便失禁	1
小腹隐痛	1
心痛	1
胸背发凉	1
牙龈出血	1
牙龈肿痛	1
腰部不适	1
腰部怕凉	1
易饥	1
易怒	1
忧虑多思	1
周身怕冷	1
周身酸痛	1
周身疼痛	1
