# Supplementary material for: Treating chronic atrophic gastritis: identifying sub-population based on real-world TCM electronic medical records
Source: Front Pharmacol. 2024 Aug 7;15:1444733. doi: 10.3389/fphar.2024.1444733 (PMC11335612; doi:10.3389/fphar.2024.1444733)
Supplement: Supplementary file 7 [file Table4.XLSX]

## Sheet: Sheet1
症状	计数
胃痛	682
胃胀	432
失眠	372
纳差	329
嗳气	251
烧心	250
口干	205
反酸	156
口苦	149
恶心	93
小便黄	87
乏力	85
泄泻	78
排便不爽	75
便秘	68
口黏	55
气短	54
头晕	54
便溏	52
大便干	49
心悸	49
呕吐	47
胸闷	45
尿频	41
心烦	39
背痛	37
腹痛	30
腹胀	29
胃脘怕凉	29
咳嗽	26
胁痛	22
咳痰	20
口臭	20
疲倦	20
多梦	19
消瘦	17
关节疼痛	15
腰痛	14
寐可	13
尿痛	12
头痛	12
咽干	12
多汗	11
咽部不适	11
黑便	9
头蒙	9
咽部堵闷	9
咳白痰	8
颈部不适	8
脐周痛	8
矢气	8
胃脘嘈杂	8
胸痛	8
恶寒	7
烦躁	7
汗出	7
吞咽困难	7
溏结不调	6
咽痛	6
腰酸	6
呃逆	5
舌痛	5
视物模糊	5
眼干	5
咽堵	5
肠鸣	4
耳鸣	4
发热	4
腹部怕凉	4
肩痛	4
尿急	4
下肢疼痛	4
小便	4
胁胀	4
咽部异物感	4
易饥	4
背部不适	3
便血	3
反食	3
肛门下坠感	3
焦虑	3
流涕	3
泡沫尿	3
下肢冰凉	3
小便不畅	3
咽痒	3
鼻干	2
潮热	2
肛门疼痛	2
咳黄痰	2
进食哽噎感	2
流涎	2
难咳痰	2
排气少	2
情绪不稳	2
善太息	2
完谷不化	2
下肢乏力	2
下肢水肿	2
咽部疼痛	2
背部发冷	1
背部烧灼感	1
鼻塞	1
齿衄	1
喘息	1
盗汗	1
耳胀	1
肛周瘙痒	1
关节僵硬	1
咳黑痰	1
后背皮疹	1
记忆力减退	1
肩部发紧	1
口疮	1
口淡	1
口辣	1
口涩	1
口酸	1
肋下不适	1
目胀	1
尿等待	1
皮肤擦伤	1
皮疹	1
呛咳	1
上肢麻木	1
舌面痛	1
嗜睡	1
手麻	1
双膝关节乏力	1
水肿	1
四肢冰凉	1
四肢麻木	1
四肢皮肤瘙痒	1
四肢酸痛	1
四肢肿胀	1
头汗	1
吐酸	1
腿沉	1
腿软	1
畏寒	1
下肢发麻	1
小便淋漓不尽	1
胁肋不适	1
心痛	1
胸口发凉	1
眼睑沉重	1
眼睛模糊	1
眼酸涩	1
眼胀	1
咽部有痰	1
腰背不适	1
腰背发凉	1
腰背酸困	1
腰部不适	1
腰部僵硬	1
右大腿后侧隐痛	1
周身怕冷	1
周身瘙痒	1
走路摇晃	1
左侧肢体活动不利	1
