# Supplementary material for: Treating chronic atrophic gastritis: identifying sub-population based on real-world TCM electronic medical records
Source: Front Pharmacol. 2024 Aug 7;15:1444733. doi: 10.3389/fphar.2024.1444733 (PMC11335612; doi:10.3389/fphar.2024.1444733)
Supplement: Supplementary file 8 [file Table1.XLSX]

## Sheet: 补充表1
ID	入院症状	ID	出院症状
zy_10004293	小便淋漓不尽	zy_10004293	胃胀减
zy_10004293	尿不尽	zy_1001870	胃痛减
zy_10004293	胃胀	zy_1001870	口干
zy_1001870	便秘	zy_1001870	口苦
zy_1001870	失眠	zy_1001870	反酸
zy_1001870	纳差	zy_1001870	纳差
zy_1001870	厌食	zy_1001870	便秘
zy_1001870	口苦	zy_100201	嗳气
zy_1001870	口干	zy_1002327	胃胀减
zy_1001870	嗳气	zy_1002327	胃痛减
zy_1001870	胃胀	zy_1002327	嗳气
zy_100201	胃痛	zy_1002327	口干
zy_100201	胸痛	zy_1002327	口黏
zy_100201	口干	zy_1002327	反酸
zy_100201	口苦	zy_1002327	排便不爽
zy_100201	胃胀	zy_1002327	纳差
zy_1002327	尿痛	zy_1002327	小便黄
zy_1002327	排便不爽	zy_10027075	烧心
zy_1002327	失眠	zy_10027075	胃痛减
zy_1002327	颈部不适	zy_10027075	头晕
zy_1002327	纳差	zy_10027075	口干
zy_1002327	口黏	zy_10027075	口苦
zy_1002327	口干	zy_10027075	失眠
zy_1002327	嗳气	zy_10029215	反酸
zy_1002327	胃胀	zy_10029215	腹胀
zy_1002327	胃痛	zy_10029215	走路平稳
zy_10027075	口干	zy_10037075	神志清楚
zy_10027075	反酸	zy_10037075	胃胀减
zy_10027075	烧心	zy_10037075	烧心
zy_10027075	腹胀	zy_10037075	口干
zy_10027075	腹痛	zy_10038116	烧心
zy_10027075	泄泻	zy_10038116	口干
zy_10029215	消瘦	zy_10038116	胃痛减
zy_10029215	失眠	zy_10038116	胸闷
zy_10029215	腹痛	zy_10039579	胃胀减
zy_10029215	纳差	zy_10039579	矢气
zy_10029215	恶心	zy_1003978	乏力
zy_10029215	腹胀	zy_1003978	心烦
zy_10037075	大便干	zy_1003978	反酸
zy_10037075	失眠	zy_1003978	口苦
zy_10037075	纳差	zy_1003978	气短
zy_10037075	乏力	zy_10040198	口粘
zy_10037075	口干	zy_10040198	反酸
zy_10037075	反酸	zy_10040198	胸闷
zy_10037075	胁胀	zy_10040198	气短
zy_10037075	胃痛	zy_10040919	胃胀减
zy_10038116	失眠	zy_10040919	口苦
zy_10038116	纳差	zy_10040919	胸闷
zy_10038116	肠鸣	zy_10040919	神志清楚
zy_10038116	腹痛	zy_10043731	反酸
zy_10038116	腹胀	zy_10044580	口干
zy_10038116	便秘	zy_10044580	口苦
zy_10039579	便秘	zy_10045695	胃痛减
zy_10039579	口干	zy_10046452	反酸
zy_10039579	反酸	zy_10046452	胃痛减
zy_10039579	烧心	zy_10046452	胃胀减
zy_10039579	胃胀	zy_10046452	口苦
zy_1003978	四肢麻木	zy_10046452	小便黄
zy_1003978	头麻	zy_10047554	胃胀减
zy_1003978	胃胀	zy_10047554	反酸
zy_1003978	上肢发胀	zy_10047554	口苦
zy_1003978	心烦	zy_10055626	腹痛
zy_1003978	乏力	zy_10055626	咽干
zy_1003978	胃痛	zy_10055626	口干
zy_1003978	嗳气	zy_10055626	小便黄
zy_10040198	便秘	zy_10056159	胃痛减
zy_10040198	纳差	zy_10056159	口苦
zy_10040198	胃痛	zy_10061550	胃痛减
zy_10040198	反酸	zy_10061550	反酸
zy_10040198	嗳气	zy_10061550	口干
zy_10040198	胃胀	zy_10061550	口苦
zy_10040919	心悸	zy_10061550	嗳气
zy_10040919	反酸	zy_1006282	胃胀减
zy_10040919	烧心	zy_1006282	胃痛减
zy_10040919	胃痛	zy_1006282	反酸
zy_10043731	胸闷	zy_1006282	口苦
zy_10043731	气短	zy_1006282	纳差
zy_10043731	胸痛	zy_1006282	腰酸
zy_10043731	咳嗽	zy_1006282	腰痛
zy_10043731	腹部怕凉	zy_1006282	大便
zy_10043731	恶心	zy_1006282	疲乏
zy_10043731	口干	zy_10067105	胃胀减
zy_10043731	烧心	zy_10067105	胃痛减
zy_10043731	纳差	zy_10067105	口苦
zy_10043731	胃胀	zy_1007077	胃胀减
zy_10044580	失眠	zy_1007077	嗳气
zy_10044580	口干	zy_1007077	反食
zy_10044580	口苦	zy_1007077	大便干
zy_10044580	胃胀	zy_1007077	便溏
zy_10044580	胃痛	zy_1007077	排便不爽
zy_10045695	泄泻	zy_10071204	纳少
zy_10045695	失眠	zy_10071204	心慌
zy_10045695	嗳气	zy_10071204	乏力
zy_10045695	口干	zy_10071204	失眠
zy_10045695	口苦	zy_10075120	胃胀减
zy_10045695	烧心	zy_10075120	口干
zy_10045695	反酸	zy_10075120	小便失禁
zy_10045695	腹胀	zy_10075855	胃胀减
zy_10046452	口干	zy_10075855	纳少
zy_10046452	口臭	zy_10075855	反酸
zy_10046452	嗳气	zy_10075855	嗳气
zy_10046452	烧心	zy_10075855	口中异味
zy_10046452	反酸	zy_10075855	口干
zy_10046452	腹胀	zy_10075855	咳喘
zy_10047554	反酸	zy_10075855	咳嗽
zy_10047554	烧心	zy_10075855	咳痰
zy_10047554	胃胀	zy_10075855	鼻塞
zy_10055626	便溏	zy_10075855	呕吐
zy_10055626	失眠	zy_10075855	排便不爽
zy_10055626	矢气	zy_10077093	胃胀减
zy_10055626	口臭	zy_10077093	口干
zy_10055626	口苦	zy_10077093	口苦
zy_10055626	口干	zy_10077093	乏力
zy_10055626	烧心	zy_10081427	胃脘不适
zy_10055626	反酸	zy_10083729	反酸
zy_10055626	腹痛	zy_10083729	嗳气
zy_10056159	纳差	zy_10083729	乏力
zy_10056159	恶心	zy_10083729	气短
zy_10056159	呕吐	zy_10083729	口干
zy_10056159	胃胀	zy_10086751	腹痛
zy_10061550	口苦	zy_10086751	烧心
zy_10061550	口干	zy_10086751	反酸
zy_10061550	嗳气	zy_10086751	嗳气
zy_10061550	腹痛	zy_10086751	心烦
zy_10061550	腹胀	zy_10086751	胃胀减
zy_10061550	胃痛	zy_10086751	乏力
zy_1006282	腰痛	zy_1008698	胃痛减
zy_1006282	纳差	zy_1008698	烧心
zy_1006282	胃胀	zy_1008698	反酸
zy_1006282	胃痛	zy_1008698	呃逆
zy_10067105	泄泻	zy_1008698	口干
zy_10067105	失眠	zy_1008698	纳差
zy_10067105	便秘	zy_1008698	大便干
zy_10067105	腹痛	zy_10088044	神志清楚
zy_10067105	口干	zy_10088044	反酸
zy_10067105	口苦	zy_10088519	口苦
zy_10067105	烧心	zy_10091183	纳少
zy_10067105	胃痛	zy_10091183	胃胀减
zy_1007077	便溏	zy_10091183	嗳气
zy_1007077	大便干	zy_10091183	反酸
zy_1007077	失眠	zy_10092023	胃胀减
zy_1007077	反食	zy_10092724	胃胀减
zy_1007077	嗳气	zy_1009537	胃胀减
zy_1007077	口苦	zy_1009537	胃痛减
zy_1007077	口干	zy_1009537	烧心
zy_1007077	反酸	zy_1009537	反酸
zy_1007077	烧心	zy_1009537	嗳气
zy_10071204	消瘦	zy_1009537	小便黄
zy_10071204	尿急	zy_1009537	口干
zy_10071204	尿频	zy_1009537	纳差
zy_10071204	失眠	zy_10097534	胃胀减
zy_10071204	腹痛	zy_10097534	胸骨后
zy_10071204	胃脘怕凉	zy_10097534	背部烧灼感
zy_10071204	汗出	zy_10097534	反酸
zy_10071204	盗汗	zy_10097534	口苦
zy_10071204	心悸	zy_10097534	胃痛减
zy_10071204	乏力	zy_10097534	失眠
zy_10071204	口黏	zy_10097534	寐一般
zy_10071204	反酸	zy_10097641	胃痛减
zy_10071204	烧心	zy_1010	胃胀减
zy_10071204	胃胀	zy_1010	乏力
zy_10071204	胃痛	zy_1010	纳差
zy_10075120	寐可	zy_1010	大便干
zy_10075120	胃痛	zy_1010142	口干
zy_10075855	尿不尽	zy_1010142	反酸
zy_10075855	尿频	zy_1010142	纳差
zy_10075855	便秘	zy_1010142	背沉
zy_10075855	呃逆	zy_10102767	胃痛减
zy_10075855	胃胀	zy_10102767	反酸
zy_10077093	失眠	zy_10102767	口干
zy_10077093	胃痛	zy_10102767	口苦
zy_10077093	口干	zy_10102767	畏寒
zy_10077093	烧心	zy_10102767	乏力
zy_10077093	反酸	zy_10102767	易惊恐
zy_10081427	便溏	zy_10102767	记忆力减退
zy_10081427	失眠	zy_10102767	尿频
zy_10081427	口苦	zy_10108064	胃胀减
zy_10081427	恶心	zy_10108817	胃胀减
zy_10081427	嗳气	zy_10108817	咽痛
zy_10081427	胸闷	zy_10111447	胃痛减
zy_10081427	烧心	zy_10111447	嗳气
zy_10083729	失眠	zy_10111447	胃胀减
zy_10083729	便秘	zy_10111447	呕吐
zy_10083729	纳差	zy_10111447	反酸
zy_10083729	眼干	zy_10111447	烧心
zy_10083729	口干	zy_10111447	口苦
zy_10083729	反酸	zy_10111863	胃胀减
zy_10083729	烧心	zy_10111863	尿急
zy_10083729	嗳气	zy_10112147	胃胀减
zy_10083729	胃胀	zy_10112147	反酸
zy_10086751	便溏	zy_10112147	嗳气
zy_10086751	失眠	zy_10112147	乏力
zy_10086751	口干	zy_10112147	小便黄
zy_10086751	纳差	zy_10112147	口苦
zy_10086751	乏力	zy_10113759	胃胀减
zy_10086751	心烦	zy_10113759	咳嗽
zy_10086751	嗳气	zy_10113759	咳痰
zy_10086751	背痛	zy_10113759	水肿
zy_10086751	反酸	zy_1012101	小便黄
zy_10086751	烧心	zy_10121209	胃痛减
zy_10086751	腹痛	zy_10121209	反酸
zy_10086751	胃胀	zy_10121209	嗳气
zy_1008698	大便干	zy_10121209	胃胀减
zy_1008698	口干	zy_10121209	口苦
zy_1008698	纳差	zy_10121209	腰痛
zy_1008698	呃逆	zy_10121703	纳少
zy_1008698	烧心	zy_10121703	呕吐
zy_1008698	反酸	zy_10122466	胃痛减
zy_1008698	胃痛	zy_10122466	背痛
zy_10088044	泄泻	zy_10122466	烧心
zy_10088044	失眠	zy_10128570	胃胀减
zy_10088044	纳差	zy_10128570	口苦
zy_10088044	恶寒	zy_10128570	胃脘怕凉
zy_10088044	胃胀	zy_10128570	腹胀
zy_10088519	失眠	zy_10128570	失眠
zy_10088519	纳差	zy_10131624	腹部不适
zy_10088519	反酸	zy_10131624	腰痛
zy_10088519	烧心	zy_10131624	易怒
zy_10088519	恶心	zy_10131624	口干
zy_10088519	嗳气	zy_10143926	反酸
zy_10088519	胃胀	zy_10143926	呕吐
zy_10091183	泄泻	zy_10145164	胃痛减
zy_10091183	颈部不适	zy_10145164	胃胀减
zy_10091183	头晕	zy_10145164	烧心
zy_10091183	乏力	zy_10145164	口干
zy_10091183	汗出	zy_10145164	胸闷
zy_10091183	心悸	zy_10145164	汗多
zy_10091183	心烦	zy_10145164	鼻塞
zy_10091183	烧心	zy_10145164	咽痛
zy_10091183	咽部堵闷	zy_10145164	咳嗽
zy_10091183	胃胀	zy_10145164	失眠
zy_10092023	纳差	zy_10145164	尿频
zy_10092023	胃痛	zy_1015754	胃痛减
zy_10092023	反酸	zy_10161116	胃胀减
zy_10092023	嗳气	zy_10161116	嗳气
zy_10092023	胃胀	zy_10161116	口粘
zy_10092023	尿频	zy_10165729	胃胀减
zy_10092023	便秘	zy_10165729	胁痛
zy_10092724	消瘦	zy_10165729	口干
zy_10092724	疲倦	zy_10165729	乏力
zy_10092724	失眠	zy_10165729	反酸
zy_10092724	大便干	zy_10165729	口苦
zy_10092724	咽部堵闷	zy_10165729	腰痛
zy_10092724	咽干	zy_10170511	胃痛减
zy_10092724	嗳气	zy_10170511	嗳气
zy_10092724	口臭	zy_10170511	口干
zy_10092724	口苦	zy_10170511	乏力
zy_10092724	胁痛	zy_10170511	胃胀减
zy_10092724	纳差	zy_10170511	反酸
zy_10092724	胃痛	zy_10170511	口粘
zy_10092724	胃胀	zy_10170511	汗多
zy_1009537	失眠	zy_10170511	腹痛
zy_1009537	小便黄	zy_10170511	尿频
zy_1009537	纳差	zy_101720	胃痛减
zy_1009537	口干	zy_101720	口黏
zy_1009537	口黏	zy_101720	反酸
zy_1009537	嗳气	zy_10174891	反酸
zy_1009537	烧心	zy_10174891	失眠
zy_1009537	反酸	zy_10174891	梦多
zy_1009537	胃胀	zy_10179903	口干
zy_1009537	胃痛	zy_10179903	口苦
zy_10097534	便秘	zy_10179903	肠鸣
zy_10097534	失眠	zy_10179903	眼干
zy_10097534	腹痛	zy_10179903	忧虑多思
zy_10097534	胃胀	zy_10179903	乏力
zy_10097641	腹部怕凉	zy_10179903	失眠
zy_10097641	失眠	zy_10179903	排便无力
zy_10097641	小便黄	zy_10179903	腰痛
zy_10097641	矢气	zy_10179903	纳差
zy_10097641	口干	zy_10180950	胃痛减
zy_10097641	口苦	zy_10180950	胃胀减
zy_10097641	纳差	zy_10180950	嗳气
zy_10097641	烧心	zy_10180950	反酸
zy_10097641	反酸	zy_10180950	口干
zy_10097641	胃痛	zy_10180950	乏力
zy_10097641	恶心	zy_10180950	手心热
zy_10097641	呕吐	zy_10180950	背部不适
zy_1010	胃胀	zy_10185000	反酸
zy_1010	纳差	zy_10185000	口苦
zy_1010	乏力	zy_10185000	大便
zy_1010142	大便干	zy_10185000	胃痛减
zy_1010142	失眠	zy_10186628	胃痛减
zy_1010142	纳差	zy_10186628	胃胀减
zy_1010142	反酸	zy_10186628	反酸
zy_1010142	口干	zy_10186628	气短
zy_1010142	呕吐	zy_10186628	口粘
zy_1010142	恶心	zy_10186628	失眠
zy_1010142	胃胀	zy_10186628	寐一般
zy_1010142	背痛	zy_10186628	胸闷
zy_1010142	胃痛	zy_10186628	嗳气
zy_10102767	嗳气	zy_10186628	乏力
zy_10102767	胃胀	zy_10190461	腰痛
zy_10108064	便溏	zy_10190461	乏力
zy_10108064	排便不爽	zy_10190461	头晕
zy_10108064	失眠	zy_10190461	水肿
zy_10108064	焦虑	zy_10190461	心慌
zy_10108064	心烦	zy_10190461	气短
zy_10108064	头晕	zy_10190461	膝关节疼痛
zy_10108064	恶心	zy_10190461	泡沫尿
zy_10108064	嗳气	zy_10190461	胃痛减
zy_10108064	口苦	zy_10190461	胃胀减
zy_10108064	口干	zy_10190461	嗳气
zy_10108064	胃胀	zy_10190461	反酸
zy_10108064	反酸	zy_10190461	咳嗽
zy_10108064	烧心	zy_10190461	肛门下坠感
zy_10108817	便溏	zy_1019351	胃胀减
zy_10108817	脐周痛	zy_1019351	反酸
zy_10108817	腹痛	zy_1019351	口干
zy_10111447	尿频	zy_1019351	口苦
zy_10111447	大便干	zy_1019351	大便干
zy_10111447	失眠	zy_1019351	纳差
zy_10111447	纳差	zy_10200113	胃胀减
zy_10111447	心悸	zy_10200113	嗳气
zy_10111447	乏力	zy_10200113	反酸
zy_10111447	口黏	zy_10200113	口干
zy_10111447	口干	zy_10200113	口苦
zy_10111447	口咸	zy_10200113	纳少
zy_10111447	口甜	zy_10200113	头晕
zy_10111447	烧心	zy_10201209	胃胀减
zy_10111447	呕吐	zy_10201209	反酸
zy_10111447	恶心	zy_10201209	纳少
zy_10111863	口苦	zy_10201209	咳嗽
zy_10111863	口干	zy_10202117	胃脘不适
zy_10111863	乏力	zy_10202117	腹胀
zy_10111863	嗳气	zy_10202117	口苦
zy_10111863	胃胀	zy_10203245	胃胀减
zy_10112147	泄泻	zy_10203245	乏力
zy_10112147	手抖	zy_10203245	心烦
zy_10112147	反酸	zy_10203245	头晕
zy_10112147	咳痰	zy_10203245	便溏
zy_10112147	咳白痰	zy_10203860	口干
zy_10112147	咽部有痰	zy_10203860	口苦
zy_10112147	口涩	zy_10203860	咽干
zy_10112147	口黏	zy_10203860	咳嗽
zy_10112147	口苦	zy_10203860	咳痰
zy_10112147	口干	zy_10203860	反酸
zy_10112147	胃胀	zy_10203860	小便黄
zy_10113759	尿等待	zy_10208322	失眠
zy_10113759	尿频	zy_10208322	腹泻
zy_10113759	尿急	zy_10213096	胃痛减
zy_10113759	大便干	zy_10213096	胃胀减
zy_10113759	失眠	zy_10213096	咳嗽
zy_10113759	纳差	zy_10213096	口干
zy_10113759	烦躁	zy_10213096	嗳气
zy_10113759	咳黄痰	zy_10216901	胃胀减
zy_10113759	咳痰	zy_10216901	反酸
zy_10113759	咳嗽	zy_10216988	胃胀减
zy_10113759	乏力	zy_10219183	反酸
zy_10113759	心悸	zy_10219183	烧心
zy_10113759	头晕	zy_10219183	呕吐
zy_10113759	口苦	zy_10219183	口干
zy_10113759	口干	zy_102225	胃胀减
zy_10113759	反酸	zy_102225	口干
zy_10113759	烧心	zy_102225	口苦
zy_10113759	胃痛	zy_102225	反酸
zy_10113759	胃胀	zy_102225	嗳气
zy_1012101	小便黄	zy_102225	后背不适
zy_1012101	排便不爽	zy_102225	口中异味
zy_1012101	脐周痛	zy_10223384	胃痛减
zy_1012101	恶心	zy_10223384	胃胀减
zy_1012101	胃胀	zy_10223384	嗳气
zy_10121209	胁痛	zy_10223384	反酸
zy_10121209	腹痛	zy_10223384	口干
zy_10121209	口干	zy_10223384	口苦
zy_10121209	口苦	zy_10223384	口粘
zy_10121209	口臭	zy_10223384	头痛
zy_10121209	纳差	zy_10223384	胸闷
zy_10121209	失眠	zy_10223384	气短
zy_10121209	便秘	zy_10231567	腹痛
zy_10121703	失眠	zy_10231567	胸闷
zy_10121703	纳差	zy_10231567	胃脘怕凉
zy_10121703	消瘦	zy_10231567	汗多
zy_10121703	咳嗽	zy_10231567	心烦
zy_10121703	胃胀	zy_10231567	失眠
zy_10122466	腹痛	zy_10231567	寐一般
zy_10122466	疲倦	zy_10231567	神志清楚
zy_10122466	口干	zy_10236010	反酸
zy_10122466	腹部怕凉	zy_10236010	烧心
zy_10128570	便溏	zy_10236010	呕吐
zy_10128570	纳差	zy_10236010	口干
zy_10128570	心烦	zy_10236010	胃痛减
zy_10128570	口苦	zy_10236010	小便黄
zy_10128570	胃痛	zy_1023692	胃胀减
zy_10131624	矢气	zy_1023692	烧心
zy_10131624	便秘	zy_1023692	反酸
zy_10131624	纳差	zy_1023692	口干
zy_10131624	失眠	zy_1023692	口苦
zy_10131624	口干	zy_1023692	便溏
zy_10131624	口苦	zy_1023692	纳差
zy_10131624	烧心	zy_1024066	胃胀减
zy_10131624	反酸	zy_1024066	反酸
zy_10131624	嗳气	zy_1024066	气短
zy_10131624	恶心	zy_1024066	大便
zy_10131624	腹痛	zy_10256028	胃痛减
zy_10131624	腹胀	zy_10256028	口干
zy_10143926	便秘	zy_10256028	咽痛
zy_10143926	失眠	zy_10262062	胃胀减
zy_10143926	口干	zy_10262062	口苦
zy_10143926	口苦	zy_10262062	口干
zy_10143926	乏力	zy_10262062	反酸
zy_10143926	气短	zy_10262062	胃痛减
zy_10143926	恶心	zy_10262062	纳少
zy_10143926	背痛	zy_10262062	善太息
zy_10143926	胁胀	zy_10262062	便溏
zy_10143926	胃痛	zy_10263085	胃胀减
zy_10145164	失眠	zy_10263085	胃痛减
zy_10145164	心悸	zy_10263085	胸骨后灼热感
zy_10145164	乏力	zy_10263085	嗳气
zy_10145164	口干	zy_10263085	口干
zy_10145164	反酸	zy_10263085	口苦
zy_10145164	烧心	zy_10263085	心烦
zy_10145164	咽部异物感	zy_10263085	瘙痒
zy_10145164	胃胀	zy_10263085	牙痛
zy_1015754	消瘦	zy_10263085	肩部不适
zy_1015754	泄泻	zy_10263085	反酸
zy_1015754	失眠	zy_10263737	胃胀减
zy_1015754	嗳气	zy_10263737	心慌
zy_1015754	口干	zy_10263737	胸痛
zy_1015754	纳差	zy_10263737	失眠
zy_1015754	胃痛	zy_1027	嗳气
zy_10161116	纳差	zy_1027	口苦
zy_10161116	胃痛	zy_10273760	胃胀减
zy_10165729	泄泻	zy_10273760	咽部不适
zy_10165729	尿频	zy_10282434	胃胀减
zy_10165729	肠鸣	zy_10282434	头晕
zy_10165729	嗳气	zy_10282434	乏力
zy_10165729	胃痛	zy_10282434	易怒
zy_10165729	胃胀	zy_10282434	心烦
zy_10165729	口黏	zy_10282434	失眠
zy_10165729	口苦	zy_10314282	咽痛
zy_10165729	失眠	zy_10314282	咳痰
zy_10165729	多梦	zy_10314282	乏力
zy_10170511	排便困难	zy_10314282	呕吐
zy_10170511	失眠	zy_10314282	泡沫尿
zy_10170511	疲倦	zy_10314282	胃痛减
zy_10170511	头痛	zy_10314282	口苦
zy_10170511	口苦	zy_1031524	胃胀减
zy_10170511	口干	zy_1031524	眼干
zy_10170511	呕吐	zy_1031524	头晕
zy_10170511	反酸	zy_1031524	乏力
zy_10170511	烧心	zy_1031524	后背不适
zy_10170511	胃胀	zy_10321155	胃痛减
zy_10170511	胃痛	zy_10321155	纳少
zy_101720	胃胀	zy_10321155	发麻
zy_10174891	消瘦	zy_10321295	胃胀减
zy_10174891	失眠	zy_10321295	反酸
zy_10174891	便秘	zy_10321295	烧心
zy_10174891	胃脘怕凉	zy_10321295	颈项僵硬
zy_10174891	口干	zy_10321295	阴道出血
zy_10174891	流涎	zy_10321295	便溏
zy_10174891	口淡	zy_10321295	胃脘怕凉
zy_10174891	纳差	zy_10321295	口苦
zy_10174891	胃胀	zy_10321426	嗳气
zy_10179903	小便	zy_10321426	反酸
zy_10179903	便溏	zy_10323301	胃痛减
zy_10179903	失眠	zy_10323301	胃胀减
zy_10179903	纳差	zy_10323301	口干
zy_10179903	忧虑多思	zy_10323301	口苦
zy_10179903	焦虑	zy_10323301	呕吐
zy_10179903	腰痛	zy_10323301	纳少
zy_10179903	眼干	zy_1032351	反酸
zy_10179903	肠鸣	zy_1032351	烧心
zy_10179903	口干	zy_1032351	口苦
zy_10179903	口苦	zy_1032351	腰痛
zy_10179903	烧心	zy_1032351	胃胀减
zy_10179903	反酸	zy_1032351	胃痛减
zy_10180950	失眠	zy_1032351	呕吐
zy_10180950	纳差	zy_1032351	腹胀
zy_10180950	口苦	zy_10324957	胃胀减
zy_10180950	口干	zy_10324957	手麻
zy_10180950	嗳气	zy_10329544	胃胀减
zy_10180950	胃胀	zy_10329544	烧心
zy_10185000	胃痛	zy_10329544	口中异味
zy_10185000	腹痛	zy_10329544	呕吐
zy_10186628	背痛	zy_10329544	气短
zy_10190461	失眠	zy_1034091	胃胀减
zy_10190461	纳差	zy_1034091	口干
zy_10190461	口淡	zy_1034091	口苦
zy_10190461	恶心	zy_1034091	反酸
zy_10190461	胃痛	zy_1034117	胃痛减
zy_1019351	小便黄	zy_1034117	反酸
zy_1019351	便秘	zy_1034117	口苦
zy_1019351	口苦	zy_1034117	腰酸
zy_1019351	口干	zy_1034117	乏力
zy_1019351	纳差	zy_1034117	心烦
zy_1019351	胃胀	zy_1034117	胸闷
zy_10200113	排便不爽	zy_1034117	气短
zy_10200113	失眠	zy_1034117	失眠
zy_10200113	气短	zy_1034761	失眠
zy_10200113	胸闷	zy_10351448	意识清
zy_10200113	口苦	zy_10351448	神志清楚
zy_10200113	口干	zy_10351448	胃脘不适
zy_10200113	腹部怕凉	zy_10351448	纳少
zy_10200113	嗳气	zy_10351448	口干
zy_10200113	胃痛	zy_10351448	口苦
zy_10201209	小便黄	zy_10351448	胃胀减
zy_10201209	黑便	zy_10365878	胃痛减
zy_10201209	失眠	zy_10365878	胃胀减
zy_10201209	纳差	zy_10365878	反酸
zy_10201209	恶心	zy_10365878	腹痛
zy_10201209	气短	zy_10365878	恶心
zy_10201209	眼干	zy_10365878	口干
zy_10201209	乏力	zy_10365878	口苦
zy_10201209	口苦	zy_10376099	胃痛减
zy_10201209	口干	zy_10376099	反酸
zy_10201209	烧心	zy_10376099	口苦
zy_10201209	反酸	zy_10389758	胃痛减
zy_10201209	胃痛	zy_10389758	反酸
zy_10201209	胃胀	zy_10389758	头胀
zy_10202117	便溏	zy_10389758	小便黄
zy_10202117	纳差	zy_1039104	反酸
zy_10202117	乏力	zy_1039104	小便黄
zy_10202117	烧心	zy_1039104	纳差
zy_10202117	胃胀	zy_1040813	胃胀减
zy_10202117	胃痛	zy_1040813	口干
zy_10203245	失眠	zy_1040813	口苦
zy_10203245	小便黄	zy_1040813	口臭
zy_10203245	纳差	zy_1040813	反酸
zy_10203245	口苦	zy_1040813	呕吐
zy_10203245	嗳气	zy_1040813	纳差
zy_10203245	胃痛	zy_10416158	胃胀减
zy_10203860	腹胀	zy_10416158	口苦
zy_10203860	口干	zy_10416158	嗳气
zy_10203860	烧心	zy_10416158	口干
zy_10203860	腹痛	zy_10416158	咽干
zy_10208322	失眠	zy_10416158	呕吐
zy_10208322	烧心	zy_10416179	胃痛减
zy_10208322	胃痛	zy_10416179	嗳气
zy_10213096	失眠	zy_10416179	反酸
zy_10213096	口黏	zy_10416179	口苦
zy_10213096	口干	zy_10416179	排便不爽
zy_10213096	反酸	zy_10416179	小便黄
zy_10213096	嗳气	zy_10416179	烧心
zy_10213096	胃胀	zy_10416179	口干
zy_10213096	胃痛	zy_10416179	腹痛
zy_10216901	失眠	zy_10416179	尿频
zy_10216901	反酸	zy_10420978	胃痛减
zy_10216901	烧心	zy_10420978	胃胀减
zy_10216901	气短	zy_10420978	反酸
zy_10216901	心悸	zy_10420978	烧心
zy_10216901	矢气	zy_10420978	口干
zy_10216901	胃脘嘈杂	zy_1042588	胃痛减
zy_10216901	嗳气	zy_1042588	烧心
zy_10216901	胃胀	zy_1042588	反酸
zy_10216988	多梦	zy_1042588	口苦
zy_10216988	失眠	zy_1042588	咽干
zy_10216988	口苦	zy_1042588	身燥热
zy_10216988	口黏	zy_1042588	失眠
zy_10216988	口干	zy_10446308	胃痛减
zy_10216988	反酸	zy_10446308	口干
zy_10216988	烧心	zy_10446308	口粘
zy_10216988	胃痛	zy_10446308	排便不爽
zy_10219183	便溏	zy_10446308	咳痰
zy_10219183	失眠	zy_10446308	背部不适
zy_10219183	口干	zy_10446353	排便不爽
zy_10219183	反酸	zy_10446353	烧心
zy_10219183	烧心	zy_10446353	嗳气
zy_10219183	胃痛	zy_10446353	口苦
zy_10219183	胃胀	zy_10446353	胃痛减
zy_102225	便秘	zy_10447662	神清
zy_102225	口臭	zy_10447662	神志清楚
zy_102225	口苦	zy_10447662	胃胀减
zy_102225	口干	zy_10447662	口苦
zy_102225	背痛	zy_10449868	胃胀减
zy_102225	嗳气	zy_10449868	烧心
zy_102225	胃胀	zy_10449868	反酸
zy_10223384	烦躁	zy_10449868	腹胀
zy_10223384	失眠	zy_10449868	失眠
zy_10223384	小便	zy_10458159	胃胀减
zy_10223384	纳差	zy_10458159	嗳气
zy_10223384	胃胀	zy_10458159	口干
zy_10223384	口干	zy_10458159	咽部异物感
zy_10223384	头晕	zy_10458159	腹痛
zy_10223384	乏力	zy_10458159	反酸
zy_10223384	焦虑	zy_10458159	口苦
zy_10223384	疲倦	zy_10458159	呕吐
zy_10231567	失眠	zy_10458159	气短
zy_10231567	纳差	zy_10458159	乏力
zy_10231567	便秘	zy_10458159	畏寒
zy_10231567	嗳气	zy_10458159	便溏
zy_10231567	反酸	zy_10458289	烧心
zy_10231567	烧心	zy_10458289	口干
zy_10231567	胃胀	zy_10458289	口苦
zy_10236010	失眠	zy_10458289	腹痛
zy_10236010	心烦	zy_10458289	排便不爽
zy_10236010	泄泻	zy_10458289	胃痛减
zy_10236010	汗出	zy_10458289	便溏
zy_10236010	腹痛	zy_10463063	便溏
zy_10236010	嗳气	zy_10463063	腹胀
zy_10236010	胃胀	zy_10463063	胃胀减
zy_1023692	口干	zy_10463063	口干
zy_1023692	口苦	zy_10463063	口苦
zy_1023692	反酸	zy_10463804	胃痛减
zy_1023692	烧心	zy_10463804	口干
zy_1023692	胃胀	zy_10463804	口苦
zy_1024066	乏力	zy_10463804	纳少
zy_1024066	恶寒	zy_10463804	反酸
zy_1024066	恶心	zy_10463804	头痛
zy_1024066	口苦	zy_10463804	背痛
zy_1024066	胃痛	zy_1047255	胃胀减
zy_1024066	胃脘嘈杂	zy_1047255	嗳气
zy_10256028	失眠	zy_1047255	口干
zy_10256028	烧心	zy_1047255	口黏
zy_10256028	反酸	zy_1047255	反酸
zy_10256028	胃脘怕凉	zy_1047255	头痛
zy_10256028	胃胀	zy_1047255	呕吐
zy_10262062	大便干	zy_1047255	失眠
zy_10262062	便溏	zy_1047255	肢体发麻
zy_10262062	失眠	zy_10481401	胃胀减
zy_10262062	纳差	zy_10481401	烧心
zy_10262062	烧心	zy_10483690	胃胀减
zy_10262062	反酸	zy_10483690	口干
zy_10262062	口干	zy_10483690	反酸
zy_10262062	口苦	zy_10483690	呕吐
zy_10262062	腹胀	zy_10483690	胃痛减
zy_10263085	失眠	zy_10489906	神志清楚
zy_10263085	纳差	zy_10489906	胃脘不适
zy_10263085	咳白痰	zy_10489906	口干
zy_10263085	咳痰	zy_10489906	反酸
zy_10263085	胸闷	zy_10489906	腹部怕凉
zy_10263085	气短	zy_1049	胃胀减
zy_10263085	口干	zy_1049	肢体发麻
zy_10263085	烧心	zy_10490134	胃胀减
zy_10263085	恶心	zy_10490134	反酸
zy_10263085	背痛	zy_10490134	口干
zy_10263085	胃痛	zy_10490134	口苦
zy_10263737	便溏	zy_10490134	嗳气
zy_10263737	失眠	zy_10490134	寐一般
zy_10263737	纳差	zy_10490134	头晕
zy_10263737	矢气	zy_10490134	排便不爽
zy_10263737	口臭	zy_10493561	胃痛减
zy_10263737	口干	zy_10493561	背痛
zy_10263737	口苦	zy_10505237	胃胀减
zy_10263737	烧心	zy_10505237	反酸
zy_10263737	嗳气	zy_10513101	烧心
zy_10263737	腹痛	zy_10513101	反酸
zy_1027	纳差	zy_10513101	口干
zy_1027	口苦	zy_10513101	口苦
zy_1027	咽部堵闷	zy_10515508	神志清楚
zy_1027	嗳气	zy_10515508	胃胀减
zy_1027	胃胀	zy_10515508	嗳气
zy_10273760	消瘦	zy_10515508	反酸
zy_10273760	排便不爽	zy_10515508	口苦
zy_10273760	多梦	zy_10515508	乏力
zy_10273760	失眠	zy_10515508	寐一般
zy_10273760	胃脘怕凉	zy_10520487	胃痛减
zy_10273760	四肢冰凉	zy_10520487	口干
zy_10273760	口苦	zy_10520487	呕吐
zy_10273760	口干	zy_10520487	胃脘怕凉
zy_10273760	呕吐	zy_10520487	口苦
zy_10273760	恶心	zy_10520487	胸闷
zy_10273760	反酸	zy_10520487	排便不爽
zy_10273760	烧心	zy_10530477	胃胀减
zy_10273760	胃胀	zy_10530477	善太息
zy_10282434	小便黄	zy_10530477	反酸
zy_10282434	便秘	zy_10530477	胸闷
zy_10282434	失眠	zy_10530477	乏力
zy_10282434	纳差	zy_10535484	胃胀减
zy_10282434	焦虑	zy_10535484	畏寒
zy_10282434	胃胀	zy_10535484	乏力
zy_10282434	嗳气	zy_10535484	气短
zy_10314282	便溏	zy_10535484	失眠
zy_10314282	胸痛	zy_10541541	胃胀减
zy_10314282	烧心	zy_10541541	嗳气
zy_10314282	胃胀	zy_10541541	口苦
zy_1031524	下肢疼痛	zy_10541541	咳嗽
zy_1031524	背痛	zy_105428	胃胀减
zy_1031524	乏力	zy_105428	嗳气
zy_1031524	头晕	zy_105428	烧心
zy_1031524	眼干	zy_105428	纳差
zy_1031524	胃胀	zy_105428	头晕
zy_10321155	失眠	zy_10543838	咽堵
zy_10321155	口干	zy_10543838	口苦
zy_10321155	汗出	zy_10543838	胸痛
zy_10321155	烧心	zy_10548327	胃胀减
zy_10321155	胃脘嘈杂	zy_10548327	反酸
zy_10321155	胃胀	zy_10553787	腹痛
zy_10321295	口苦	zy_10553787	胃胀减
zy_10321295	胃痛	zy_10553787	呃逆
zy_10321295	嗳气	zy_10553787	嗳气
zy_10321295	烧心	zy_10553787	烧心
zy_10321295	反酸	zy_10553787	气短
zy_10321295	四肢冰凉	zy_10553787	口干
zy_10321295	乏力	zy_10553787	矢气
zy_10321295	背痛	zy_10569526	胃胀减
zy_10321295	口干	zy_10569526	头晕
zy_10321295	纳差	zy_10569526	嗳气
zy_10321295	失眠	zy_10569526	汗多
zy_10321426	尿频	zy_10569526	乏力
zy_10321426	排便困难	zy_10569526	寐一般
zy_10321426	失眠	zy_10569935	胃胀减
zy_10321426	纳差	zy_10569935	嗳气
zy_10321426	胸闷	zy_10569935	口干
zy_10321426	气短	zy_10569935	口苦
zy_10321426	头痛	zy_10569935	小便黄
zy_10321426	烧心	zy_10569935	尿频
zy_10321426	反酸	zy_10569935	汗多
zy_10321426	嗳气	zy_10569935	心烦
zy_10321426	呕吐	zy_10569935	背痛
zy_10321426	胃痛	zy_1057655	恶心
zy_10321426	胃胀	zy_1057655	呕吐
zy_10323301	胃胀	zy_1057655	腰痛
zy_10323301	嗳气	zy_1057655	纳差
zy_10323301	心悸	zy_1057655	大便
zy_10323301	燥热	zy_1057655	胁痛
zy_10323301	烧心	zy_1057655	心慌
zy_10323301	反酸	zy_10589173	胁痛
zy_10323301	失眠	zy_10589173	呕吐
zy_10323301	便溏	zy_10589173	口干
zy_1032351	纳差	zy_10589173	反酸
zy_1032351	失眠	zy_10589173	胃胀减
zy_1032351	尿痛	zy_10596575	胃胀减
zy_1032351	排便不爽	zy_10596575	嗳气
zy_1032351	口干	zy_10596575	口干
zy_1032351	口黏	zy_10596575	口苦
zy_1032351	嗳气	zy_10596575	烧心
zy_1032351	胃胀	zy_10596575	反酸
zy_1032351	胃痛	zy_10596575	胸闷
zy_10324957	便秘	zy_10596575	气短
zy_10329544	烧心	zy_10596575	失眠
zy_10329544	反酸	zy_10596575	大便
zy_10329544	嗳气	zy_10596575	腹痛
zy_10329544	腹胀	zy_10596575	梦多
zy_10329544	乏力	zy_10602938	胃胀减
zy_10329544	胸闷	zy_10602938	烧心
zy_10329544	气短	zy_10602938	呕吐
zy_10329544	头蒙	zy_10602938	口苦
zy_10329544	咽部异物感	zy_10602938	气短
zy_10329544	咽干	zy_10602938	咽部异物感
zy_10329544	口干	zy_10602938	反酸
zy_10329544	记忆力减退	zy_10602938	口渴
zy_10329544	头晕	zy_10609467	胃胀减
zy_10329544	便溏	zy_10609467	嗳气
zy_1034091	口苦	zy_10609467	胃痛减
zy_1034091	口干	zy_10609467	失眠
zy_1034091	胃胀	zy_10613641	反酸
zy_1034117	失眠	zy_10614179	胃胀减
zy_1034117	气短	zy_10614179	嗳气
zy_1034117	胸闷	zy_10614179	胃脘不适
zy_1034117	烦躁	zy_10614179	寐一般
zy_1034117	乏力	zy_1062501	胃胀减
zy_1034117	腰酸	zy_1062501	咽部不适
zy_1034117	口苦	zy_1062501	咳嗽
zy_1034117	胃痛	zy_1062501	反酸
zy_1034761	失眠	zy_1062501	口苦
zy_1034761	嗳气	zy_10631264	胃胀减
zy_1034761	胃痛	zy_10631264	反酸
zy_10351448	失眠	zy_10638215	胃胀减
zy_10351448	腰酸	zy_10638215	嗳气
zy_10351448	烧心	zy_10638215	烧心
zy_10351448	反酸	zy_10638215	口干
zy_10351448	胃痛	zy_10638215	口苦
zy_10365878	尿频	zy_10638215	呕吐
zy_10365878	便秘	zy_10638215	小便黄
zy_10365878	失眠	zy_10642206	胃痛减
zy_10365878	纳差	zy_10642206	腹胀
zy_10365878	心烦	zy_10642206	肛门下坠感
zy_10365878	恶寒	zy_10642342	口苦
zy_10365878	气短	zy_10645193	嗳气
zy_10365878	头晕	zy_10645193	胃痛减
zy_10365878	恶心	zy_10645193	口干
zy_10365878	呕吐	zy_10645193	口苦
zy_10365878	嗳气	zy_10645193	尿不尽
zy_10365878	胃胀	zy_10645193	消瘦
zy_10365878	胃痛	zy_10647606	胃胀减
zy_10376099	失眠	zy_10647606	背痛
zy_10376099	嗳气	zy_10647606	纳少
zy_10376099	烧心	zy_10653951	胃胀减
zy_10376099	反酸	zy_10653951	反酸
zy_10376099	胃胀	zy_10653951	咽部不适
zy_10376099	胃痛	zy_10653951	消瘦
zy_10376099	腹痛	zy_10653951	胃痛减
zy_10389758	失眠	zy_10653951	头胀
zy_10389758	胸闷	zy_10653951	小便黄
zy_10389758	气短	zy_10663686	胃胀减
zy_10389758	口干	zy_10663686	口干
zy_10389758	纳差	zy_10663686	反酸
zy_10389758	反酸	zy_10663686	乏力
zy_10389758	烧心	zy_10663686	腰痛
zy_10389758	嗳气	zy_10670097	胃胀减
zy_10389758	胃胀	zy_10670097	畏寒
zy_1039104	小便黄	zy_10670097	反酸
zy_1039104	失眠	zy_10670097	口干
zy_1039104	纳差	zy_10670097	咽干
zy_1039104	反酸	zy_10670097	嗳气
zy_1039104	胃痛	zy_10673982	口干
zy_1039104	胃胀	zy_10673982	口苦
zy_1040813	纳差	zy_10673982	视物模糊
zy_1040813	失眠	zy_10673982	胃痛减
zy_1040813	腹胀	zy_10674254	胃痛减
zy_1040813	口臭	zy_10674254	腰痛
zy_1040813	口苦	zy_10674936	反酸
zy_1040813	口干	zy_10674936	梦多
zy_1040813	胃胀	zy_10682645	胃痛减
zy_10416158	失眠	zy_10682645	胃胀减
zy_10416158	纳差	zy_10682645	反酸
zy_10416158	口干	zy_10682645	嗳气
zy_10416158	口苦	zy_10682645	善太息
zy_10416158	便血	zy_10682645	口干
zy_10416158	胃痛	zy_10682645	口苦
zy_10416179	多寐	zy_10682645	乏力
zy_10416179	失眠	zy_10682645	失眠
zy_10416179	纳差	zy_10682877	反酸
zy_10416179	恶心	zy_10682877	胃脘不适
zy_10416179	心烦	zy_10682877	口干
zy_10416179	胸闷	zy_10682877	尿频
zy_10416179	气短	zy_10692276	胃胀减
zy_10416179	心悸	zy_10692276	口干
zy_10416179	口苦	zy_10692276	颈部不适
zy_10416179	口干	zy_10692276	矢气
zy_10416179	口酸	zy_10692276	小便黄
zy_10416179	反酸	zy_107011	嗳气
zy_10416179	烧心	zy_107011	烧心
zy_10416179	胃胀	zy_10704453	口苦
zy_10420978	口苦	zy_10704453	胃胀减
zy_10420978	舌痛	zy_10704453	反酸
zy_10420978	便溏	zy_10704453	嗳气
zy_10420978	失眠	zy_10704453	口干
zy_10420978	纳差	zy_10704453	失眠
zy_10420978	口干	zy_10707210	嗳气
zy_10420978	嗳气	zy_10707210	背部不适
zy_10420978	反酸	zy_10708123	胃胀减
zy_10420978	烧心	zy_10708123	纳少
zy_10420978	胃胀	zy_10710527	胃痛减
zy_10420978	胃痛	zy_10710527	口干
zy_1042588	身燥热	zy_10710527	咳痰
zy_1042588	烧心	zy_10710527	气短
zy_1042588	反酸	zy_10710527	乏力
zy_1042588	失眠	zy_10710527	畏寒
zy_1042588	纳差	zy_10710527	怕风
zy_1042588	咽干	zy_10710527	四肢麻木
zy_1042588	口苦	zy_10710527	失眠
zy_1042588	胃痛	zy_10710527	胃胀减
zy_10446308	失眠	zy_10710527	口苦
zy_10446308	汗出	zy_1071321	排便不爽
zy_10446308	纳差	zy_1071577	口干
zy_10446308	反酸	zy_1071577	反酸
zy_10446308	烧心	zy_1071577	气短
zy_10446308	胃痛	zy_10716495	嗳气
zy_10446353	便溏	zy_10717	胃胀减
zy_10446353	纳差	zy_10717	口干
zy_10446353	胃胀	zy_10717	乏力
zy_10447662	尿频	zy_10717	失眠
zy_10447662	泄泻	zy_10717	心慌
zy_10447662	失眠	zy_10727300	神志清楚
zy_10447662	视物模糊	zy_10727300	水肿
zy_10447662	耳鸣	zy_10727300	泡沫尿
zy_10447662	头痛	zy_10727300	乏力
zy_10447662	背痛	zy_10727300	反酸
zy_10447662	四肢冰凉	zy_10727300	畏寒
zy_10447662	鼻塞	zy_10728054	反酸
zy_10447662	咳痰	zy_10728054	口苦
zy_10447662	咳嗽	zy_10728054	纳差
zy_10447662	口干	zy_10728054	大便
zy_10447662	口苦	zy_10728054	乏力
zy_10447662	嗳气	zy_10740596	胃胀减
zy_10447662	烧心	zy_10740596	反酸
zy_10447662	反酸	zy_10740596	口粘
zy_10447662	胃痛	zy_10740596	胸闷
zy_10447662	胃胀	zy_10740596	气短
zy_10449868	小便黄	zy_10740596	咳痰
zy_10449868	胃胀	zy_10740596	头痛
zy_10449868	嗳气	zy_10748305	胃胀减
zy_10449868	口苦	zy_10748305	嗳气
zy_10449868	口干	zy_10748305	口苦
zy_10449868	排便不爽	zy_10748305	咽干
zy_10449868	泄泻	zy_10748305	咳痰
zy_10458159	纳差	zy_10748305	头晕
zy_10458159	四肢麻木	zy_10748305	口干
zy_10458159	口干	zy_10748305	反酸
zy_10458159	胃胀	zy_10748725	纳少
zy_10458289	便溏	zy_10756762	胃胀减
zy_10458289	失眠	zy_10756762	反酸
zy_10458289	纳差	zy_10756762	烧心
zy_10458289	眼角出血	zy_10756762	口苦
zy_10458289	头晕	zy_10756762	憋闷
zy_10458289	气短	zy_10756762	气短
zy_10458289	咽干	zy_10757628	胃脘不适
zy_10458289	口干	zy_10757628	反酸
zy_10458289	反酸	zy_10757628	口干
zy_10458289	烧心	zy_10757628	口苦
zy_10458289	胃胀	zy_10757628	健忘
zy_10463063	小便黄	zy_10757628	胃胀减
zy_10463063	排便不爽	zy_10757628	腰痛
zy_10463063	失眠	zy_1076321	乏力
zy_10463063	纳差	zy_1076321	气短
zy_10463063	口苦	zy_1076321	失眠
zy_10463063	口干	zy_1076321	大便干
zy_10463063	嗳气	zy_10766705	胃胀减
zy_10463063	反酸	zy_1076895	胃胀减
zy_10463063	烧心	zy_1076895	口干
zy_10463063	胃胀	zy_1076895	失眠
zy_10463063	胃痛	zy_1076895	大便干
zy_10463804	尿频	zy_1076895	吞咽不畅
zy_10463804	小便黄	zy_1076895	手足凉
zy_10463804	便溏	zy_10770021	胃胀减
zy_10463804	失眠	zy_10770021	烧心
zy_10463804	烦躁	zy_10770021	反酸
zy_10463804	背痛	zy_10770021	嗳气
zy_10463804	呃逆	zy_10770021	口干
zy_10463804	口苦	zy_10770021	口苦
zy_10463804	胃胀	zy_10770021	乏力
zy_1047255	失眠	zy_10770021	腰痛
zy_1047255	四肢麻木	zy_10770021	气短
zy_1047255	口黏	zy_10770021	胁痛
zy_1047255	口干	zy_10770021	咽痛
zy_1047255	嗳气	zy_10770021	眼干
zy_1047255	胃胀	zy_10776903	口干
zy_10481401	嗳气	zy_10776903	反酸
zy_10481401	口苦	zy_10776903	胃痛减
zy_10481401	口干	zy_10776903	乏力
zy_10481401	反酸	zy_10776903	汗多
zy_10481401	烧心	zy_10776903	心慌
zy_10483690	失眠	zy_10779179	胃胀减
zy_10483690	纳差	zy_10779179	嗳气
zy_10483690	腹部怕凉	zy_10779179	乏力
zy_10483690	嗳气	zy_10779179	四肢麻木
zy_10483690	胃痛	zy_10779179	心烦
zy_10489906	便溏	zy_10779179	口干
zy_10489906	便秘	zy_10789282	胃痛减
zy_10489906	失眠	zy_10789282	腹泻
zy_10489906	纳差	zy_10789282	反酸
zy_10489906	耳鸣	zy_10789282	烧心
zy_10489906	头晕	zy_10789282	口苦
zy_10489906	心悸	zy_10789282	气短
zy_10489906	胸闷	zy_10789282	失眠
zy_10489906	气短	zy_1079	干呕
zy_10489906	口黏	zy_1079	乏力
zy_10489906	口苦	zy_1079	纳差
zy_10489906	口干	zy_10791641	胃痛减
zy_10489906	恶心	zy_10791641	口干
zy_10489906	胁痛	zy_10791641	嗳气
zy_10489906	胃痛	zy_10791641	呕吐
zy_10489906	胃胀	zy_10791641	胃脘怕凉
zy_1049	尿少	zy_10791641	唇周麻木
zy_1049	纳差	zy_10791641	胸闷
zy_1049	失眠	zy_10791641	排便不爽
zy_1049	腹痛	zy_10791641	反酸
zy_1049	矢气	zy_10791641	烧心
zy_1049	腹胀	zy_10791641	胃胀减
zy_1049	排便不爽	zy_10791641	口苦
zy_10490134	便秘	zy_10791641	心慌
zy_10490134	失眠	zy_10791641	气短
zy_10490134	口干	zy_10791961	胃胀减
zy_10490134	口苦	zy_10791961	反酸
zy_10490134	胃脘嘈杂	zy_10791961	口干
zy_10490134	胸闷	zy_10791961	口苦
zy_10490134	气短	zy_10791961	寐一般
zy_10493561	头痛	zy_1079371	胃胀减
zy_10493561	头晕	zy_1079371	嗳气
zy_10493561	口干	zy_1079371	口干
zy_10493561	反酸	zy_1079371	口黏
zy_10493561	烧心	zy_1079371	反酸
zy_10493561	腹痛	zy_1079371	头晕
zy_10493561	胃痛	zy_1079371	排便不爽
zy_10505237	大便干	zy_1079371	纳差
zy_10505237	呃逆	zy_1079371	小便黄
zy_10505237	乏力	zy_10793819	胃胀减
zy_10505237	口干	zy_10793819	烧心
zy_10505237	口苦	zy_10793819	反酸
zy_10505237	胃胀	zy_10793819	吞咽困难
zy_10513101	失眠	zy_10793819	烦躁
zy_10513101	纳差	zy_10793819	乏力
zy_10513101	口苦	zy_10793819	视物模糊
zy_10513101	口干	zy_10793819	口苦
zy_10513101	吐酸	zy_10793819	小便黄
zy_10513101	呕吐	zy_10793819	便溏
zy_10513101	反酸	zy_10793819	嗳气
zy_10513101	烧心	zy_10793819	心慌
zy_10515508	呃逆	zy_10793819	口干
zy_10515508	烧心	zy_10793819	梦多
zy_10515508	反酸	zy_10798803	腹胀
zy_10515508	胃胀	zy_10798803	腹痛
zy_10520487	便秘	zy_10798803	烧心
zy_10520487	失眠	zy_10798803	反酸
zy_10520487	口干	zy_10798803	咽部不适
zy_10520487	口黏	zy_10798803	胃痛减
zy_10520487	胃胀	zy_10798803	嗳气
zy_10530477	大便干	zy_10798803	口干
zy_10530477	小便不畅	zy_10798803	纳少
zy_10530477	失眠	zy_10798803	消瘦
zy_10530477	纳差	zy_10802182	嗳气
zy_10530477	难咳痰	zy_10802182	心烦
zy_10530477	咽部有痰	zy_10802182	胸闷
zy_10530477	关节疼痛	zy_10802182	乏力
zy_10530477	口干	zy_1080238	胃痛减
zy_10530477	口苦	zy_1080238	反酸
zy_10530477	胃胀	zy_1080238	口干
zy_10535484	失眠	zy_1080238	咽部异物感
zy_10535484	纳差	zy_1080238	便溏
zy_10535484	口苦	zy_1080238	小便
zy_10535484	口干	zy_1080238	心慌
zy_10535484	胃胀	zy_10815554	头晕
zy_10535484	呕吐	zy_10815554	胃脘不适
zy_10535484	吞咽困难	zy_10821043	胃胀减
zy_10541541	尿中泡沫	zy_10821043	胃痛减
zy_10541541	下肢水肿	zy_10821043	反酸
zy_10541541	乏力	zy_10821043	口干
zy_10541541	腰酸	zy_10821043	口苦
zy_10541541	失眠	zy_10821043	呕吐
zy_105428	寐可	zy_10821043	头晕
zy_105428	头晕	zy_10821043	胸闷
zy_105428	纳差	zy_10821043	便溏
zy_105428	呕吐	zy_10821485	纳少
zy_105428	烧心	zy_10821485	口干
zy_105428	嗳气	zy_10821485	口苦
zy_105428	胃胀	zy_10829839	烧心
zy_10543838	排便不爽	zy_10829839	反酸
zy_10543838	失眠	zy_10829839	口干
zy_10543838	气短	zy_10829839	口咸
zy_10543838	胸闷	zy_10829839	腹部怕凉
zy_10543838	口苦	zy_10829839	便秘
zy_10543838	口干	zy_10829839	大便干
zy_10543838	唇周麻木	zy_10831973	胃胀减
zy_10543838	头晕	zy_10831973	胃痛减
zy_10543838	腹部怕凉	zy_10831973	嗳气
zy_10543838	嗳气	zy_10831973	反酸
zy_10543838	胃痛	zy_10831973	口苦
zy_10548327	口干	zy_10832243	口干
zy_10548327	胃胀	zy_10832243	头痛
zy_10548327	胃痛	zy_10832243	腰痛
zy_10553787	烧心	zy_10832243	耳鸣
zy_10553787	反酸	zy_10832243	失眠
zy_10553787	嗳气	zy_10837837	烧心
zy_10553787	纳差	zy_10837837	嗳气
zy_10553787	胃胀	zy_10837837	气短
zy_10553787	胃痛	zy_10837837	口苦
zy_10553787	便秘	zy_10838525	胃脘不适
zy_10553787	多梦	zy_10847830	腹胀
zy_10553787	口黏	zy_10847830	乏力
zy_10553787	口干	zy_10847830	消瘦
zy_10553787	口苦	zy_10854316	胃胀减
zy_10569526	失眠	zy_10854316	反酸
zy_10569526	反酸	zy_10854316	嗳气
zy_10569526	胃脘嘈杂	zy_10854316	口苦
zy_10569526	便秘	zy_10856807	失眠
zy_10569526	排便不爽	zy_10856807	胃脘不适
zy_10569935	失眠	zy_10857312	胃胀减
zy_10569935	头晕	zy_10857312	胃痛减
zy_10569935	口干	zy_10857312	烧心
zy_10569935	口苦	zy_10857312	呕吐
zy_10569935	反酸	zy_10857312	口干
zy_10569935	烧心	zy_10857312	口苦
zy_10569935	胃痛	zy_10857312	便溏
zy_1057655	失眠	zy_1086783	胃胀减
zy_1057655	纳差	zy_1086783	胃痛减
zy_1057655	乏力	zy_1086783	烧心
zy_1057655	心悸	zy_1086783	口干
zy_1057655	腰痛	zy_1086783	纳差
zy_1057655	恶心	zy_10871600	胃痛减
zy_1057655	呕吐	zy_10871600	纳少
zy_1057655	胁痛	zy_10871600	口苦
zy_10589173	泄泻	zy_1088340	恶心
zy_10589173	寐可	zy_1088340	干呕
zy_10589173	纳差	zy_1088340	反酸
zy_10589173	乏力	zy_1088340	口苦
zy_10589173	矢气	zy_1088340	嗳气
zy_10589173	嗳气	zy_1088340	大便干
zy_10589173	胃胀	zy_10884007	烧心
zy_10596575	大便干	zy_10884007	反酸
zy_10596575	多梦	zy_10884007	乏力
zy_10596575	尿频	zy_10884007	口干
zy_10596575	失眠	zy_10884007	口苦
zy_10596575	头晕	zy_10884007	失眠
zy_10596575	气短	zy_10884007	大便
zy_10596575	胸闷	zy_10884007	腹痛
zy_10596575	口苦	zy_10884007	纳差
zy_10596575	口干	zy_10886025	嗳气
zy_10596575	嗳气	zy_10886076	纳差
zy_10596575	胃胀	zy_10886076	耳鸣
zy_10602938	胃胀	zy_10886076	胃胀减
zy_10609467	尿频	zy_10886109	胃胀减
zy_10609467	便秘	zy_10886109	烧心
zy_10609467	失眠	zy_10886109	反酸
zy_10609467	恶心	zy_10887127	胃痛减
zy_10609467	嗳气	zy_10887127	嗳气
zy_10609467	口干	zy_10887127	口干
zy_10609467	口苦	zy_10887127	口苦
zy_10609467	烧心	zy_10887127	失眠
zy_10609467	反酸	zy_10888896	胃痛减
zy_10609467	胃胀	zy_10888896	胃胀减
zy_10613641	大便干	zy_10888896	口干
zy_10613641	多梦	zy_10888896	口苦
zy_10613641	失眠	zy_10888896	口粘
zy_10613641	烧心	zy_10888896	反酸
zy_10613641	反酸	zy_10888896	腹部怕凉
zy_10613641	嗳气	zy_10888896	畏寒
zy_10613641	烦躁	zy_10891176	胃痛减
zy_10613641	口干	zy_10891176	口干
zy_10613641	口苦	zy_10891176	口苦
zy_10613641	胃胀	zy_10891176	嗳气
zy_10614179	腹痛	zy_10891176	大便
zy_10614179	便溏	zy_10893972	纳少
zy_10614179	失眠	zy_10893972	口干
zy_10614179	口干	zy_10893972	口苦
zy_10614179	口苦	zy_10900483	口干
zy_10614179	胃痛	zy_10900483	口苦
zy_10614179	胃胀	zy_10900483	烧心
zy_1062501	失眠	zy_1090730	胃胀减
zy_1062501	吞咽困难	zy_1090730	嗳气
zy_1062501	咳黄痰	zy_1090730	口干
zy_1062501	咳嗽	zy_1090730	口黏
zy_1062501	发热	zy_1090730	反酸
zy_1062501	胃痛	zy_1090730	呕吐
zy_10631264	寐可	zy_1090730	失眠
zy_10631264	纳差	zy_1090730	纳差
zy_10631264	皮肤瘙痒	zy_10922884	便溏
zy_10631264	反酸	zy_10923688	胃胀减
zy_10631264	嗳气	zy_10923688	嗳气
zy_10631264	矢气	zy_10923688	头晕
zy_10631264	午后潮热	zy_10923688	颈部不适
zy_10631264	汗出	zy_10923688	排便不爽
zy_10631264	畏寒	zy_10928811	胃胀减
zy_10631264	口酸	zy_10928811	烧心
zy_10631264	口黏	zy_10928811	反酸
zy_10631264	胃胀	zy_10928811	嗳气
zy_10638215	口苦	zy_10928811	口干
zy_10638215	烧心	zy_10928811	排便不爽
zy_10638215	反酸	zy_10929035	胃痛减
zy_10638215	胃胀	zy_10929035	胃胀减
zy_10642206	便秘	zy_10929035	口干
zy_10642206	纳差	zy_10929035	反酸
zy_10642206	恶心	zy_10929035	呕吐
zy_10642206	口干	zy_10929230	烧心
zy_10642206	口苦	zy_10929230	腹痛
zy_10642206	嗳气	zy_10929230	胸痛
zy_10642206	腹痛	zy_10929230	咳嗽
zy_10642342	便秘	zy_1093	胃痛减
zy_10642342	失眠	zy_1093	恶心
zy_10642342	纳差	zy_1093	嗳气
zy_10642342	口黏	zy_1093	口干
zy_10642342	口干	zy_1093	口黏
zy_10642342	胃胀	zy_1093	反酸
zy_10645193	小便黄	zy_1093	溏结不调
zy_10645193	便溏	zy_1093	纳差
zy_10645193	多梦	zy_1093769	胃胀减
zy_10645193	失眠	zy_1093769	嗳气
zy_10645193	烦躁	zy_1093769	口干
zy_10645193	盗汗	zy_1093769	口黏
zy_10645193	汗出	zy_1093769	反酸
zy_10645193	恶寒	zy_1093769	呕吐
zy_10645193	胃脘怕凉	zy_1093769	尿不尽
zy_10645193	口干	zy_1093769	乏力
zy_10645193	口苦	zy_1093769	尿频
zy_10645193	胃胀	zy_10938654	胃脘不适
zy_10645193	胃痛	zy_10938654	口苦
zy_10647606	口干	zy_1093983	便溏
zy_10647606	腹胀	zy_1093983	胃脘不适
zy_10647606	胃胀	zy_10949016	胃脘不适
zy_10653951	便溏	zy_10949016	反酸
zy_10653951	尿频	zy_10949016	口干
zy_10653951	反酸	zy_10949016	口苦
zy_10653951	烧心	zy_10949053	胃胀减
zy_10653951	咽痛	zy_10949053	胃脘怕凉
zy_10653951	胃痛	zy_10949053	口干
zy_10663686	头痛	zy_10949053	乏力
zy_10663686	颈部不适	zy_10957622	胃胀减
zy_10663686	腰痛	zy_10957622	口干
zy_10663686	失眠	zy_10957622	乏力
zy_10663686	尿频	zy_10957622	心烦
zy_10663686	咽部有痰	zy_109640	胃胀减
zy_10663686	咽部异物感	zy_109640	胃痛减
zy_10663686	口干	zy_109640	嗳气
zy_10663686	腹痛	zy_109640	烧心
zy_10663686	胃胀	zy_109640	反酸
zy_10670097	失眠	zy_109640	口干
zy_10670097	汗出	zy_109640	口苦
zy_10670097	气短	zy_109640	胸闷
zy_10670097	乏力	zy_109640	心悸
zy_10670097	头晕	zy_109640	失眠
zy_10670097	心悸	zy_109640	大便干
zy_10670097	善太息	zy_109640	小便黄
zy_10670097	口干	zy_10966026	胃胀减
zy_10670097	口苦	zy_10966026	嗳气
zy_10670097	烧心	zy_10966026	鼻塞
zy_10670097	反酸	zy_10966026	咽痛
zy_10670097	胃胀	zy_10966026	口干
zy_10673982	失眠	zy_10966026	口苦
zy_10673982	头晕	zy_10966026	心烦
zy_10673982	口干	zy_10966026	失眠
zy_10673982	口苦	zy_10966026	多梦
zy_10673982	嗳气	zy_10970280	神志清楚
zy_10674254	关节疼痛	zy_10970280	胃胀减
zy_10674254	失眠	zy_10972280	胃胀减
zy_10674254	大便干	zy_10972280	烧心
zy_10674254	口干	zy_10972280	反酸
zy_10674254	纳差	zy_10972280	失眠
zy_10674254	嗳气	zy_10972280	便溏
zy_10674254	反酸	zy_10972280	口中异味
zy_10674254	烧心	zy_1097546	胃痛减
zy_10674254	胃胀	zy_1097546	烧心
zy_10674936	便溏	zy_1097546	反酸
zy_10674936	多梦	zy_1097546	呕吐
zy_10674936	失眠	zy_1097546	口干
zy_10674936	胃痛	zy_1097546	口苦
zy_10682645	尿频	zy_1097546	纳差
zy_10682645	脐周痛	zy_1097546	肠鸣
zy_10682645	泄泻	zy_1097546	口中异味
zy_10682645	便血	zy_109763	口干
zy_10682877	口干	zy_109763	烧心
zy_10682877	口苦	zy_109763	反酸
zy_10682877	嗳气	zy_109763	恶心
zy_10682877	胃胀	zy_10980177	胃胀减
zy_10682877	胃痛	zy_10980177	腹痛
zy_10682877	烧心	zy_10980177	汗多
zy_10682877	反酸	zy_1098123	嗳气
zy_10682877	失眠	zy_1098123	气短
zy_10682877	排便不爽	zy_1098123	心烦
zy_10682877	小便黄	zy_1098123	胸闷
zy_10692276	失眠	zy_1098123	乏力
zy_10692276	纳差	zy_1098360	胃胀减
zy_10692276	烧心	zy_1098360	反酸
zy_10692276	胃痛	zy_10993	胃胀减
zy_107011	嗳气	zy_10993	嗳气
zy_107011	烧心	zy_10993	咽堵
zy_107011	胃胀	zy_10993	恶心
zy_10704453	胃胀	zy_10993	头晕
zy_10707210	便溏	zy_10993	心悸
zy_10707210	下肢胀	zy_10993	纳差
zy_10707210	头蒙	zy_10996217	口干
zy_10707210	疲倦	zy_10996217	口苦
zy_10707210	乏力	zy_10996217	反酸
zy_10707210	烧心	zy_11005337	胃胀减
zy_10707210	反酸	zy_11005337	纳少
zy_10707210	胃胀	zy_11005337	嗳气
zy_10708123	小便黄	zy_11005337	烧心
zy_10708123	便秘	zy_11005337	反酸
zy_10708123	呕吐	zy_11005337	口苦
zy_10708123	恶心	zy_11005337	排便不爽
zy_10708123	头晕	zy_11006836	胃胀减
zy_10708123	胃痛	zy_11006836	嗳气
zy_10708123	烧心	zy_11006836	纳少
zy_10710527	便溏	zy_11006836	尿痛
zy_10710527	口干	zy_1101192	口干
zy_10710527	胃胀	zy_1101192	口苦
zy_10710527	胃痛	zy_1101192	乏力
zy_1071321	排便不爽	zy_1101192	头晕
zy_1071321	小便黄	zy_1101192	气短
zy_1071321	纳差	zy_1101192	咳痰
zy_1071321	脐周痛	zy_1101192	失眠
zy_1071321	恶心	zy_1101192	纳差
zy_1071321	胃胀	zy_11013033	胃痛减
zy_1071577	大便干	zy_11013033	嗳气
zy_1071577	纳差	zy_11013033	口干
zy_1071577	多梦	zy_11013033	口苦
zy_1071577	嗳气	zy_11013033	胃脘怕凉
zy_1071577	恶寒	zy_11013033	胃胀减
zy_1071577	口干	zy_11013033	便溏
zy_1071577	胃痛	zy_11019556	胃胀减
zy_10716495	小便黄	zy_11019556	反酸
zy_10716495	气味重	zy_11019556	口干
zy_10716495	尿不尽	zy_11019556	鼻塞
zy_10717	失眠	zy_11019556	咽部不适
zy_10717	心悸	zy_11019556	咳嗽
zy_10717	乏力	zy_11024355	胃胀减
zy_10717	口干	zy_11024355	恶心
zy_10717	胃胀	zy_11024355	嗳气
zy_10717	腹胀	zy_11024355	口干
zy_10727300	胃痛	zy_11024355	口苦
zy_10727300	烧心	zy_11024355	口中异味
zy_10728054	消瘦	zy_11024355	头晕
zy_10728054	关节疼痛	zy_11024355	心悸
zy_10728054	颈部不适	zy_11024355	大便干
zy_10728054	视物模糊	zy_1102555	嗳气
zy_10728054	乏力	zy_1102555	反酸
zy_10728054	纳差	zy_1102555	便溏
zy_10728054	胃胀	zy_1102555	胃痛减
zy_10740596	纳差	zy_11027937	胃胀减
zy_10740596	心悸	zy_11027937	乏力
zy_10740596	胸闷	zy_11027937	心慌
zy_10740596	气短	zy_11027937	嗳气
zy_10740596	乏力	zy_11027937	背部不适
zy_10740596	头晕	zy_11027937	焦虑烦躁
zy_10740596	口苦	zy_11027937	口干
zy_10740596	口干	zy_11027937	口苦
zy_10740596	黑便	zy_11027937	失眠
zy_10748305	胃痛	zy_11028071	便秘
zy_10748305	胃胀	zy_11028071	口干
zy_10748305	嗳气	zy_11028071	尿频
zy_10748305	口干	zy_11028680	胃胀减
zy_10748305	大便干	zy_11028680	嗳气
zy_10748725	便秘	zy_11028680	反酸
zy_10748725	消瘦	zy_11028680	呕吐
zy_10748725	胃痛	zy_11028680	口苦
zy_10756762	泄泻	zy_11028680	腹部怕凉
zy_10756762	胃胀	zy_11034804	胃胀减
zy_10757628	失眠	zy_11034804	反酸
zy_10757628	口苦	zy_11037290	胃胀减
zy_10757628	口干	zy_11037290	胃痛减
zy_10757628	烧心	zy_11037290	烧心
zy_10757628	胃胀	zy_11037290	气短
zy_1076321	消瘦	zy_11037290	失眠
zy_1076321	便秘	zy_1103789	胃胀减
zy_1076321	腹痛	zy_1103789	纳差
zy_1076321	失眠	zy_11047963	胃痛减
zy_1076321	气短	zy_11047963	胃胀减
zy_1076321	乏力	zy_11047963	烧心
zy_1076321	呕吐	zy_11047963	反酸
zy_1076321	恶心	zy_11047963	口干
zy_1076321	反酸	zy_11047963	口粘
zy_1076321	烧心	zy_11047963	矢气
zy_1076321	纳差	zy_11047963	咳痰
zy_1076321	胃脘嘈杂	zy_11047963	大便干
zy_10766705	胃胀	zy_11047977	胃痛减
zy_1076895	尿频	zy_11047977	嗳气
zy_1076895	便秘	zy_11047977	口干
zy_1076895	失眠	zy_11047977	乏力
zy_1076895	恶心	zy_11047977	心悸
zy_1076895	四肢冰凉	zy_11047977	心烦
zy_1076895	口干	zy_11054279	胃痛减
zy_1076895	口淡	zy_11056739	乏力
zy_1076895	胸痛	zy_11060566	矢气
zy_1076895	胃胀	zy_1106284	胃胀减
zy_10770021	失眠	zy_1106284	嗳气
zy_10770021	纳差	zy_1106284	烧心
zy_10770021	腰痛	zy_1106284	大便干
zy_10770021	疲倦	zy_1106284	梦多
zy_10770021	乏力	zy_11070791	反酸
zy_10770021	眼干	zy_11070791	失眠
zy_10770021	口苦	zy_11070791	胃脘不适
zy_10770021	口干	zy_11070791	梦多
zy_10770021	胁痛	zy_11071220	胃脘不适
zy_10770021	嗳气	zy_11071220	腹痛
zy_10770021	反酸	zy_11071220	咽痛
zy_10770021	烧心	zy_11071220	口干
zy_10770021	胃胀	zy_1108	口干
zy_10776903	寐可	zy_1108	口苦
zy_10776903	烧心	zy_1108	失眠
zy_10776903	反酸	zy_1108	肢体活动不利
zy_10776903	胃胀	zy_1108	纳差
zy_10779179	口苦	zy_1108	尿频
zy_10779179	泄泻	zy_11085453	纳少
zy_10779179	失眠	zy_11085453	烧心
zy_10779179	纳差	zy_11085453	心慌
zy_10779179	头晕	zy_11085453	头晕
zy_10779179	口干	zy_11085453	口干
zy_10779179	反酸	zy_11093279	胃痛减
zy_10779179	烧心	zy_11093279	口苦
zy_10779179	嗳气	zy_11093279	大便
zy_10779179	胃胀	zy_11096516	腹痛
zy_10789282	小便黄	zy_11096516	烧心
zy_10789282	口干	zy_11096516	反酸
zy_10789282	口苦	zy_11096516	吞咽困难
zy_10789282	嗳气	zy_11103918	胃胀减
zy_10789282	胃痛	zy_11103918	反酸
zy_1079	小便	zy_11103918	口干
zy_1079	便秘	zy_11103918	四肢麻木
zy_1079	失眠	zy_1110488	胃胀减
zy_1079	消瘦	zy_1110488	嗳气
zy_1079	乏力	zy_1110488	口干
zy_1079	纳差	zy_1110488	口黏
zy_1079	腹胀	zy_1110488	反酸
zy_1079	胃痛	zy_1110488	呕吐
zy_10791641	消瘦	zy_1110488	排便不爽
zy_10791641	纳差	zy_1110488	纳差
zy_10791641	便秘	zy_1110488	小便黄
zy_10791641	口干	zy_1110880	胃胀减
zy_10791641	反酸	zy_1110880	胃痛减
zy_10791641	烧心	zy_1110880	烧心
zy_10791641	嗳气	zy_1110880	反酸
zy_10791641	胃胀	zy_1110880	口黏
zy_10791961	排便困难	zy_1110880	纳差
zy_10791961	矢气	zy_1110880	消瘦
zy_10791961	腰痛	zy_1110880	咳嗽
zy_10791961	头蒙	zy_1110880	口干
zy_10791961	胃脘怕凉	zy_11115071	胃胀减
zy_10791961	口干	zy_11115071	汗多
zy_10791961	口苦	zy_11115071	口干
zy_10791961	反酸	zy_11115071	口苦
zy_10791961	胃痛	zy_11115071	烧心
zy_10791961	胃胀	zy_11117083	反酸
zy_1079371	尿痛	zy_11117083	嗳气
zy_1079371	排便不爽	zy_11117083	口苦
zy_1079371	失眠	zy_11123497	胃胀减
zy_1079371	纳差	zy_11123497	反酸
zy_1079371	头晕	zy_11123497	颈部不适
zy_1079371	口黏	zy_11123497	便秘
zy_1079371	口干	zy_11139445	胃胀减
zy_1079371	嗳气	zy_11139445	胁痛
zy_1079371	胃胀	zy_11139445	背痛
zy_10793819	便溏	zy_11139445	烧心
zy_10793819	泡沫尿	zy_11139445	反酸
zy_10793819	多梦	zy_11141081	胃痛减
zy_10793819	口干	zy_11141081	反酸
zy_10793819	口苦	zy_11141081	消瘦
zy_10793819	腰痛	zy_11141081	口苦
zy_10793819	下肢疼痛	zy_11141081	汗多
zy_10793819	视物模糊	zy_11144405	胃痛减
zy_10793819	头蒙	zy_11144405	反酸
zy_10793819	乏力	zy_11144405	心烦
zy_10793819	烦躁	zy_11144405	口干
zy_10793819	心悸	zy_11144405	乏力
zy_10793819	嗳气	zy_11144405	纳差
zy_10793819	吞咽困难	zy_11144405	大便干
zy_10793819	烧心	zy_11149888	胃胀减
zy_10793819	反酸	zy_11149888	腹痛
zy_10793819	胃胀	zy_11149888	胃痛减
zy_10798803	泄泻	zy_11149888	嗳气
zy_10798803	头晕	zy_11149888	反酸
zy_10798803	四肢麻木	zy_11149888	恶心
zy_10798803	腹痛	zy_11149888	乏力
zy_10802182	失眠	zy_11149888	汗多
zy_10802182	胸闷	zy_11149888	咳痰
zy_10802182	气短	zy_11149888	矢气
zy_10802182	口干	zy_11149888	消瘦
zy_10802182	乏力	zy_11164986	烧心
zy_10802182	胃胀	zy_11164986	反酸
zy_1080238	心悸	zy_11164986	胃胀减
zy_1080238	尿频	zy_11164986	呃逆
zy_1080238	失眠	zy_11164986	口粘
zy_1080238	咽部异物感	zy_11164986	口干
zy_1080238	口干	zy_11164986	口苦
zy_1080238	胃痛	zy_11164986	咽部异物感
zy_1080238	纳差	zy_11164986	失眠
zy_1080238	嗳气	zy_1116598	反酸
zy_1080238	胃胀	zy_1116598	呕吐
zy_10815554	头晕	zy_1116598	胃脘不适
zy_10815554	口臭	zy_11166126	胃痛减
zy_10815554	消瘦	zy_11166126	腹胀
zy_10815554	胃胀	zy_11166126	嗳气
zy_10821043	脐周痛	zy_11166126	反酸
zy_10821043	反食	zy_11166126	口苦
zy_10821043	烧心	zy_11166126	小便黄
zy_10821043	胃胀	zy_11166126	寐一般
zy_10821043	便秘	zy_11175794	口苦
zy_10821485	尿不尽	zy_11175794	嗳气
zy_10821485	便溏	zy_11177106	胃胀减
zy_10821485	腰痛	zy_11177106	口干
zy_10821485	气短	zy_11177106	口苦
zy_10821485	心悸	zy_11177106	嗳气
zy_10821485	胸闷	zy_11179375	胃胀减
zy_10821485	舌痛	zy_11179375	烧心
zy_10821485	咽痛	zy_11179375	嗳气
zy_10821485	胃痛	zy_11179375	口苦
zy_10821485	反酸	zy_11179375	咽部不适
zy_10821485	烧心	zy_11179375	大便干
zy_10829839	便溏	zy_11179375	矢气
zy_10829839	胸闷	zy_11187140	胃痛减
zy_10829839	气短	zy_11187294	胃痛减
zy_10829839	胃胀	zy_11187294	反酸
zy_10831973	泄泻	zy_11187294	烧心
zy_10831973	烧心	zy_11187294	咳痰
zy_10831973	反酸	zy_11187601	胃胀减
zy_10831973	嗳气	zy_11187601	纳少
zy_10831973	胃胀	zy_11187601	口干
zy_10831973	胃痛	zy_11187601	口苦
zy_10832243	排便无力	zy_11187601	呕吐
zy_10832243	口干	zy_11187601	失眠
zy_10832243	口苦	zy_11187601	寐一般
zy_10832243	咳痰	zy_11187601	便秘
zy_10832243	咳嗽	zy_11189473	胃胀减
zy_10832243	胸闷	zy_11189473	嗳气
zy_10832243	气短	zy_11189473	气短
zy_10832243	胸部板状坚硬	zy_11189473	烧心
zy_10832243	胸痛	zy_11189473	口苦
zy_10837837	大便干	zy_11189473	呕吐
zy_10837837	便秘	zy_11189473	消瘦
zy_10837837	小便	zy_11192219	胃脘不适
zy_10837837	关节疼痛	zy_11192219	胃痛减
zy_10837837	关节僵硬	zy_11192219	胃胀减
zy_10837837	乏力	zy_11192219	嗳气
zy_10837837	口苦	zy_11194121	口苦
zy_10837837	气短	zy_11194249	胃痛减
zy_10837837	胸闷	zy_11194249	反酸
zy_10837837	腹胀	zy_11194249	胃胀减
zy_10837837	嗳气	zy_11194249	口苦
zy_10837837	烧心	zy_11200067	反酸
zy_10837837	反酸	zy_11200067	胃胀减
zy_10838525	口苦	zy_11200067	嗳气
zy_10838525	口干	zy_11200067	口干
zy_10838525	泄泻	zy_11200067	呕吐
zy_10847830	失眠	zy_11200067	小便黄
zy_10847830	口干	zy_11200067	尿频
zy_10847830	口苦	zy_11200913	胃痛减
zy_10847830	反酸	zy_11200913	气短
zy_10847830	烧心	zy_11200913	咳痰
zy_10847830	胃胀	zy_11200913	汗多
zy_10847830	胃痛	zy_11200913	便溏
zy_10854316	排便不爽	zy_11201324	腹部怕凉
zy_10854316	咳痰	zy_1120263	胃胀减
zy_10854316	反酸	zy_1120263	胃痛减
zy_10854316	口干	zy_1120263	烧心
zy_10854316	胃痛	zy_1120263	口干
zy_10854316	胃胀	zy_1120263	口苦
zy_10856807	寐可	zy_1120263	恶心
zy_10856807	恶心	zy_1120263	呕吐
zy_10856807	口苦	zy_1120263	失眠
zy_10856807	口干	zy_1120263	小便灼热
zy_10856807	烧心	zy_1120263	纳差
zy_10856807	反酸	zy_11204380	口苦
zy_10856807	嗳气	zy_1120534	胃胀减
zy_10856807	胃痛	zy_1120534	咳痰
zy_10857312	恶心	zy_1120534	头晕
zy_10857312	胃胀	zy_1120534	纳差
zy_10857312	烧心	zy_1120534	乏力
zy_10857312	反酸	zy_1120534	口干
zy_10857312	纳差	zy_1120534	口苦
zy_10857312	乏力	zy_1120534	失眠
zy_10857312	口干	zy_1120534	小便
zy_10857312	口苦	zy_1120534	肢体发麻
zy_1086783	纳差	zy_11207088	胃痛减
zy_1086783	口干	zy_11207088	多梦
zy_1086783	烧心	zy_1120737	胃胀减
zy_1086783	胃胀	zy_1120737	呕吐
zy_1086783	胃痛	zy_1120737	口干
zy_10871600	胃胀	zy_11212968	胃胀减
zy_10871600	头晕	zy_11213107	胃胀减
zy_10871600	头胀	zy_11213107	胆小易惊
zy_10871600	口干	zy_11213107	乏力
zy_10871600	口苦	zy_11215496	胃胀减
zy_10871600	失眠	zy_11215496	口苦
zy_10871600	疲倦	zy_11215496	消瘦
zy_1088340	大便干	zy_11215496	乏力
zy_1088340	胃痛	zy_11215496	视物模糊
zy_1088340	呕吐	zy_11215496	胃痛减
zy_1088340	恶心	zy_11219136	乏力
zy_1088340	嗳气	zy_11223146	胃痛减
zy_10886025	腰腿不适	zy_11223146	胃胀减
zy_10886025	纳差	zy_11223146	烧心
zy_10886025	烧心	zy_11223146	恶心
zy_10886025	嗳气	zy_11223146	口干
zy_10886025	口酸	zy_11223146	口苦
zy_10886025	口干	zy_11223146	失眠
zy_10886025	乏力	zy_11225238	胃痛减
zy_10886025	胃胀	zy_11225238	口干
zy_10886076	便秘	zy_11225238	口苦
zy_10886076	耳鸣	zy_11225238	善太息
zy_10886076	烦躁	zy_11228969	胃胀减
zy_10886076	疲倦	zy_11228969	口苦
zy_10886076	嗳气	zy_11228969	消瘦
zy_10886076	恶心	zy_11231698	背痛
zy_10886076	烧心	zy_11238446	乏力
zy_10886076	腹胀	zy_11238446	口干
zy_10886109	小便黄	zy_11239258	神志清楚
zy_10886109	恶心	zy_11239258	胃胀减
zy_10886109	反酸	zy_11239258	嗳气
zy_10886109	烧心	zy_11239258	消瘦
zy_10887127	失眠	zy_11239258	咽部异物感
zy_10887127	小便黄	zy_11239258	口干
zy_10887127	大便干	zy_11239258	反酸
zy_10887127	纳差	zy_11239258	乏力
zy_10887127	烧心	zy_11239258	头晕
zy_10887127	反酸	zy_11239258	失眠
zy_10887127	嗳气	zy_11240808	烧心
zy_10887127	口干	zy_11240808	反酸
zy_10887127	口黏	zy_11240808	口干
zy_10887127	胃胀	zy_11240808	口中异味
zy_10888896	纳差	zy_11240808	咽部不适
zy_10888896	反酸	zy_11240808	尿频
zy_10888896	胃胀	zy_11241134	胃痛减
zy_10891176	嗳气	zy_11241134	反酸
zy_10891176	口干	zy_11241134	乏力
zy_10891176	口苦	zy_11241134	眼干
zy_10891176	胃痛	zy_1124572	胃胀减
zy_10891176	烧心	zy_1124572	鼻塞
zy_10891176	反酸	zy_1124572	流涕
zy_10891176	胃胀	zy_1124572	咽痛
zy_10893972	胃痛	zy_1124572	嗳气
zy_10900483	泄泻	zy_1124572	口干
zy_10900483	口干	zy_1124572	口黏
zy_10900483	矢气	zy_1124572	反酸
zy_10900483	嗳气	zy_1124572	呕吐
zy_10900483	反酸	zy_1124572	排便不爽
zy_10900483	烧心	zy_1124572	纳差
zy_10900483	多汗	zy_1124572	尿频
zy_10900483	乏力	zy_1124792	胃胀减
zy_10900483	胃痛	zy_1124792	胃痛减
zy_10900483	胃胀	zy_1124792	烧心
zy_1090730	失眠	zy_1124792	咽干
zy_1090730	纳差	zy_11252274	畏寒
zy_1090730	嗳气	zy_11252274	烧心
zy_1090730	口干	zy_11252274	反酸
zy_1090730	胃胀	zy_11252274	口苦
zy_10922884	小便	zy_1125642	胃胀减
zy_10922884	口唇色淡	zy_1125642	胃痛减
zy_10922884	头晕	zy_1125642	反酸
zy_10922884	泄泻	zy_1125642	烧心
zy_10922884	黑便	zy_1125642	嗳气
zy_10923688	泄泻	zy_1125642	呕吐
zy_10923688	纳差	zy_1125642	纳差
zy_10923688	吞咽困难	zy_1125642	大便干
zy_10923688	消瘦	zy_11266441	胃胀减
zy_10923688	口苦	zy_11271195	胸闷
zy_10923688	口干	zy_11271195	胃脘不适
zy_10923688	反酸	zy_11271195	心慌
zy_10923688	烧心	zy_11271195	小便黄
zy_10928811	小便黄	zy_11274461	胃胀减
zy_10928811	排便不爽	zy_1127471	胃胀减
zy_10928811	失眠	zy_1127471	嗳气
zy_10928811	口干	zy_1127471	反酸
zy_10928811	嗳气	zy_1127471	呕吐
zy_10928811	反酸	zy_1127471	胃痛减
zy_10928811	烧心	zy_1127471	纳差
zy_10928811	胃胀	zy_1128104	口干
zy_10929035	小便黄	zy_1128104	口黏
zy_10929035	便溏	zy_1128104	反酸
zy_10929035	口干	zy_1128104	乏力
zy_10929035	咽干	zy_1128104	排便不爽
zy_10929035	反酸	zy_1128104	嗳气
zy_10929035	烧心	zy_1128104	纳差
zy_10929035	腹痛	zy_1128104	小便黄
zy_10929230	泄泻	zy_1129625	胃痛减
zy_10929230	气短	zy_1129625	牙龈出血
zy_10929230	嗳气	zy_1129625	反酸
zy_10929230	胃痛	zy_1129625	气短
zy_1093	溏结不调	zy_1129625	口干
zy_1093	消瘦	zy_1129625	口中异味
zy_1093	失眠	zy_1129789	胃胀减
zy_1093	纳差	zy_1129789	胃痛减
zy_1093	口黏	zy_1129789	口苦
zy_1093	口干	zy_1129838	胃胀减
zy_1093	嗳气	zy_1129838	胃痛减
zy_1093	胃胀	zy_1129838	烧心
zy_1093	口苦	zy_1129838	嗳气
zy_1093	呕吐	zy_1129838	口苦
zy_1093769	尿频	zy_1129838	纳差
zy_1093769	失眠	zy_1130049	嗳气
zy_1093769	口黏	zy_1130049	恶心
zy_1093769	口干	zy_1130049	干呕
zy_1093769	嗳气	zy_1130049	口臭
zy_1093769	乏力	zy_1130049	胃脘不适
zy_1093769	头晕	zy_11302533	眩晕
zy_1093769	胃胀	zy_11302533	气短
zy_10938654	泄泻	zy_11302533	咽部不适
zy_10938654	小便黄	zy_11313488	胃脘不适
zy_10938654	纳差	zy_11313488	胃胀减
zy_10938654	烦躁	zy_11313488	口苦
zy_10938654	失眠	zy_11313488	烧心
zy_10938654	四肢麻木	zy_11313488	反酸
zy_10938654	颈部不适	zy_11313488	腹胀
zy_10938654	关节疼痛	zy_11313488	干呕
zy_10938654	乏力	zy_11313488	口干
zy_10938654	周身怕冷	zy_11313488	口中异味
zy_10938654	口苦	zy_11313488	嗳气
zy_10938654	口干	zy_11313488	易怒
zy_10938654	反酸	zy_11313488	失眠
zy_10938654	烧心	zy_11313488	寐一般
zy_10938654	气短	zy_11313488	排便不爽
zy_10938654	胸闷	zy_11319199	口苦
zy_10938654	胃胀	zy_11319199	乏力
zy_10938654	腹痛	zy_11319199	矢气
zy_1093983	失眠	zy_11319199	尿频
zy_1093983	纳差	zy_11319199	胃痛减
zy_1093983	口干	zy_11322668	胃胀减
zy_1093983	烧心	zy_11322668	嗳气
zy_1093983	嗳气	zy_11324626	反酸
zy_1093983	胃痛	zy_11324626	口苦
zy_10949016	失眠	zy_11324626	口粘
zy_10949016	便秘	zy_11324626	胸闷
zy_10949016	口干	zy_11324626	气短
zy_10949016	口苦	zy_11324626	排便不爽
zy_10949016	烧心	zy_11343351	排便困难
zy_10949016	反酸	zy_11343843	胃胀减
zy_10949016	恶心	zy_11343843	胃痛减
zy_10949016	纳差	zy_11343843	烧心
zy_10949016	胃胀	zy_11343843	反酸
zy_10949053	嗳气	zy_11343843	口干
zy_10949053	腹胀	zy_11343843	口苦
zy_10957622	便秘	zy_11343843	嗳气
zy_10957622	嗳气	zy_11343843	心慌
zy_10957622	呕吐	zy_11344798	胃胀减
zy_109640	小便黄	zy_11344798	嗳气
zy_109640	大便干	zy_11344798	反酸
zy_109640	失眠	zy_11344798	呕吐
zy_109640	纳差	zy_11344798	口苦
zy_109640	下肢水肿	zy_11347060	胃胀减
zy_109640	下肢疼痛	zy_11347060	口苦
zy_109640	心悸	zy_11347060	乏力
zy_109640	胸闷	zy_11347060	颈部不适
zy_109640	气短	zy_11349067	胃脘怕凉
zy_109640	口苦	zy_11349067	嗳气
zy_109640	口干	zy_11349067	纳少
zy_109640	反酸	zy_11349067	心悸
zy_109640	烧心	zy_11349067	气短
zy_109640	嗳气	zy_11349067	口干
zy_109640	胃胀	zy_11349699	胃痛减
zy_109640	胃痛	zy_11349699	嗳气
zy_10966026	便溏	zy_11349699	口苦
zy_10966026	胃胀	zy_11349699	胸闷
zy_10970280	乏力	zy_11356074	胃痛减
zy_10970280	头晕	zy_11356074	胃胀减
zy_10970280	胃痛	zy_11356074	口苦
zy_10972280	小便黄	zy_11356074	大便干
zy_10972280	便溏	zy_1136054	胃胀减
zy_10972280	失眠	zy_1136054	干呕
zy_10972280	口臭	zy_1136054	嗳气
zy_10972280	反酸	zy_1136054	口干
zy_10972280	烧心	zy_1136054	口苦
zy_10972280	胁痛	zy_1136054	口涩
zy_1097546	腹胀	zy_1136054	反酸
zy_1097546	肠鸣	zy_1136054	烧心
zy_1097546	失眠	zy_1136054	身燥热
zy_1097546	纳差	zy_1136054	失眠
zy_1097546	口苦	zy_11361341	胃胀减
zy_1097546	口干	zy_11361341	口苦
zy_1097546	口臭	zy_11362357	易怒
zy_1097546	反酸	zy_11362357	咽部不适
zy_1097546	烧心	zy_11362357	反酸
zy_1097546	胃胀	zy_1136364	反酸
zy_109763	口干	zy_1136364	口干
zy_109763	胃脘嘈杂	zy_1136364	头痛
zy_109763	胃胀	zy_1136364	气短
zy_10980177	便溏	zy_1136364	烧心
zy_10980177	烧心	zy_11367998	口干
zy_10980177	胁痛	zy_11367998	口苦
zy_10980177	嗳气	zy_11367998	反酸
zy_10980177	胃胀	zy_11367998	纳差
zy_1098123	腹痛	zy_11367998	大便干
zy_1098123	心烦	zy_11369078	胃胀减
zy_1098123	乏力	zy_11369078	反酸
zy_1098123	气短	zy_11369078	呃逆
zy_1098123	胸闷	zy_11369078	背痛
zy_1098123	嗳气	zy_11369078	心烦
zy_1098123	胃脘怕凉	zy_11369078	便溏
zy_1098123	口臭	zy_11369078	小便黄
zy_1098123	胃胀	zy_11369078	尿频
zy_1098123	胃痛	zy_11369082	胃胀减
zy_1098360	泄泻	zy_11369082	反酸
zy_1098360	胃痛	zy_11369082	嗳气
zy_1098360	胃胀	zy_11369082	口干
zy_10993	纳差	zy_11369082	口苦
zy_10993	心悸	zy_11369082	口黏
zy_10993	头晕	zy_11374082	腹胀
zy_10993	恶心	zy_11374082	口苦
zy_10993	咽堵	zy_11374082	口粘
zy_10993	嗳气	zy_11374082	乏力
zy_10993	胃胀	zy_11374082	胸闷
zy_11005337	小便	zy_11374082	肛门下坠感
zy_11005337	便溏	zy_11379406	胃胀减
zy_11005337	失眠	zy_11379406	乏力
zy_11005337	嗳气	zy_11379406	烧心
zy_11005337	口干	zy_11379406	呕吐
zy_11005337	口苦	zy_11379406	口干
zy_11005337	恶心	zy_11379731	胃胀减
zy_11005337	呕吐	zy_11379731	胃痛减
zy_11006836	发热	zy_11379731	口苦
zy_11006836	尿痛	zy_11379731	头痛
zy_11006836	尿频	zy_11387666	腹胀
zy_11006836	尿急	zy_11387666	反酸
zy_1101192	大便干	zy_11387666	口干
zy_1101192	失眠	zy_1139268	烧心
zy_1101192	纳差	zy_1139268	反酸
zy_1101192	气短	zy_1139268	大便
zy_1101192	头晕	zy_1139268	胃胀减
zy_1101192	乏力	zy_1139268	口干
zy_1101192	口干	zy_1139268	双下肢浮肿
zy_1101192	口苦	zy_11395559	乏力
zy_1101192	恶心	zy_11395559	口干
zy_1101192	胃胀	zy_11395559	眼干
zy_1101192	嗳气	zy_11395559	视物模糊
zy_1101192	胃痛	zy_11395559	胃痛减
zy_11013033	尿急	zy_11396776	便溏
zy_11013033	口干	zy_11396776	胃胀减
zy_11013033	烧心	zy_11396776	肠鸣
zy_11013033	反酸	zy_11396776	呕吐
zy_11013033	嗳气	zy_11398419	水肿
zy_11013033	胃胀	zy_11398419	胸闷
zy_11013033	胃痛	zy_11398419	泡沫尿
zy_11019556	疲倦	zy_1140811	胃胀减
zy_11019556	失眠	zy_1140811	胃痛减
zy_11019556	口臭	zy_1140811	烧心
zy_11019556	嗳气	zy_1140811	反酸
zy_11019556	反酸	zy_1140811	嗳气
zy_11019556	胃脘怕凉	zy_1140811	口干
zy_11019556	胃胀	zy_1140811	纳差
zy_11024355	纳差	zy_1140900	胃胀减
zy_11024355	嗳气	zy_1140900	胃痛减
zy_11024355	胸闷	zy_1140900	烧心
zy_11024355	气短	zy_1140900	反酸
zy_11024355	胃胀	zy_1140900	口干
zy_1102555	便溏	zy_1140900	胸闷
zy_1102555	失眠	zy_1140900	纳差
zy_1102555	嗳气	zy_1140900	心慌
zy_1102555	背痛	zy_11409230	胃胀减
zy_1102555	胃痛	zy_11409230	口干
zy_1102555	胃胀	zy_11409230	易怒
zy_11027937	小便淋漓不尽	zy_11409299	胃胀减
zy_11027937	小便黄赤	zy_11409299	胃痛减
zy_11027937	尿呈浓茶色	zy_11418050	神清
zy_11028071	疲倦	zy_11418050	神志清楚
zy_11028071	失眠	zy_11418050	水肿
zy_11028071	口苦	zy_11418050	泡沫尿
zy_11028071	乏力	zy_11418050	反酸
zy_11028071	汗出	zy_11418050	乏力
zy_11028071	嗳气	zy_11418050	胃胀减
zy_11028071	胁痛	zy_11419744	反酸
zy_11028071	胃胀	zy_11419744	口苦
zy_11028680	嗳气	zy_11419744	乏力
zy_11028680	胃胀	zy_11419744	畏寒
zy_11028680	口干	zy_11419744	口干
zy_11028680	腹部怕凉	zy_11419744	心烦
zy_11028680	失眠	zy_1142	胃胀减
zy_11028680	便溏	zy_1142	胃痛减
zy_11034804	便秘	zy_1142	烧心
zy_11034804	口苦	zy_1142	反酸
zy_11034804	口干	zy_1142	嗳气
zy_11034804	腹痛	zy_1142	口干
zy_11034804	胃胀	zy_1142	口黏
zy_11037290	失眠	zy_1142	纳差
zy_11037290	胸闷	zy_1142103	胃胀减
zy_11037290	气短	zy_1142103	胸闷
zy_11037290	烧心	zy_1142103	口干
zy_11037290	反酸	zy_1142103	口苦
zy_11037290	胃胀	zy_1142103	嗳气
zy_11037290	胃痛	zy_1142103	反酸
zy_1103789	失眠	zy_1142103	排便不爽
zy_1103789	消瘦	zy_1142103	纳差
zy_1103789	乏力	zy_1142198	胃胀减
zy_1103789	气短	zy_1142198	反酸
zy_1103789	胸闷	zy_1142198	排便不爽
zy_1103789	胃痛	zy_1142198	口干
zy_1103789	嗳气	zy_1142198	纳差
zy_1103789	烧心	zy_1142449	胃胀减
zy_11047963	排便不爽	zy_1142449	烧心
zy_11047963	纳差	zy_1142449	反酸
zy_11047963	口干	zy_1142449	嗳气
zy_11047963	乏力	zy_1142449	胸闷
zy_11047963	嗳气	zy_1142449	纳差
zy_11047963	四肢麻木	zy_1142449	失眠
zy_11047963	胃胀	zy_1142449	心慌
zy_11047963	胃痛	zy_1142449	头晕
zy_11047977	便秘	zy_1142449	大便干
zy_11047977	恶心	zy_1142449	尿黄
zy_11047977	胃胀	zy_1142900	胃胀减
zy_11054279	尿频	zy_1142900	胃痛减
zy_11054279	便秘	zy_1142900	口苦
zy_11054279	失眠	zy_1142900	反酸
zy_11054279	纳差	zy_1142900	大便干
zy_11054279	嗳气	zy_1142900	纳差
zy_11054279	胃胀	zy_1142935	嗳气
zy_11054279	胃痛	zy_1142935	反酸
zy_11056739	小便	zy_1142935	口干
zy_11056739	便溏	zy_1142935	胸闷
zy_11056739	头晕	zy_1142935	气短
zy_11056739	乏力	zy_1142935	胃胀减
zy_11056739	口臭	zy_1142935	纳差
zy_11056739	口干	zy_1144	胃胀减
zy_11056739	胃脘嘈杂	zy_1144	烧心
zy_11056739	恶心	zy_1144	反酸
zy_11056739	胃脘怕凉	zy_1144	嗳气
zy_11056739	胃胀	zy_11442233	呃逆
zy_11060566	关节疼痛	zy_11442233	口干
zy_11060566	失眠	zy_11442233	反酸
zy_11060566	疲倦	zy_11442233	乏力
zy_11060566	泄泻	zy_11442233	胃胀减
zy_11060566	口干	zy_1144390	胃痛减
zy_11060566	纳差	zy_1144390	反酸
zy_11060566	嗳气	zy_1144390	呕吐
zy_11060566	胃胀	zy_1144390	失眠
zy_1106284	失眠	zy_1144390	乏力
zy_1106284	多梦	zy_1144390	排便不爽
zy_1106284	便秘	zy_1144607	胃胀减
zy_1106284	背痛	zy_1144607	烧心
zy_1106284	烧心	zy_1144607	口苦
zy_1106284	嗳气	zy_1144607	嗳气
zy_1106284	胃胀	zy_11447594	嗳气
zy_11070791	便溏	zy_11447594	口干
zy_11070791	多梦	zy_11447594	口苦
zy_11070791	失眠	zy_11447594	反酸
zy_11070791	胃痛	zy_11447594	背部不适
zy_11071220	失眠	zy_11451267	胃痛减
zy_11071220	纳差	zy_11451267	咽部异物感
zy_11071220	畏寒	zy_11451267	腹胀
zy_11071220	恶心	zy_11451267	呕吐
zy_11071220	胃胀	zy_11451267	口苦
zy_1108	便秘	zy_11451267	排便不爽
zy_1108	左侧肢体活动不利	zy_11451267	失眠
zy_1108	恶寒	zy_11451268	胃胀减
zy_1108	发烧	zy_11451268	口苦
zy_1108	尿频	zy_11451268	嗳气
zy_1108	失眠	zy_11451268	排便不爽
zy_1108	纳差	zy_11452087	腹痛
zy_1108	口苦	zy_11452087	腹胀
zy_1108	口干	zy_11452087	嗳气
zy_1108	呕吐	zy_11452087	反酸
zy_1108	发热	zy_11452087	畏寒
zy_1108	腹痛	zy_11452087	心烦
zy_11085453	失眠	zy_11460064	反酸
zy_11085453	膝关节疼痛	zy_11460064	口苦
zy_11085453	关节疼痛	zy_11464367	胃胀减
zy_11085453	手麻	zy_11464367	嗳气
zy_11085453	肩部不适	zy_11464367	口干
zy_11085453	上颚疼痛	zy_11464367	口苦
zy_11085453	下颌骨疼痛	zy_11464367	便溏
zy_11085453	头晕	zy_11465304	神志清楚
zy_11085453	矢气	zy_11465304	口干
zy_11085453	腹痛	zy_11465304	乏力
zy_11085453	腹胀	zy_11465304	畏寒
zy_11085453	嗳气	zy_11465304	四肢发凉
zy_11085453	口干	zy_11465304	胃痛减
zy_11085453	恶心	zy_11465304	纳少
zy_11085453	呕吐	zy_11465304	嗳气
zy_11085453	烧心	zy_11465304	口苦
zy_11085453	胃胀	zy_11465304	汗多
zy_11085453	胃痛	zy_11465304	头晕
zy_11093279	腹胀	zy_11465304	心慌
zy_11093279	嗳气	zy_11465304	失眠
zy_11093279	烧心	zy_11465304	小便黄
zy_11093279	反酸	zy_11469882	胃胀减
zy_11096516	纳差	zy_11469882	神志清楚
zy_11096516	胃胀	zy_1147129	胃胀减
zy_11096516	胃痛	zy_1147129	胃痛减
zy_11103918	小便黄	zy_1147129	烧心
zy_11103918	失眠	zy_1147129	反酸
zy_11103918	纳差	zy_1147129	口干
zy_11103918	腹胀	zy_1147129	口苦
zy_11103918	嗳气	zy_1147129	嗳气
zy_11103918	头晕	zy_1147129	恶寒
zy_11103918	肩部不适	zy_1147129	大便干
zy_11103918	胃痛	zy_1147129	纳差
zy_1110488	关节疼痛	zy_1147129	乏力
zy_1110488	尿痛	zy_11479098	胸闷
zy_1110488	排便不爽	zy_11479098	气短
zy_1110488	失眠	zy_11479098	口苦
zy_1110488	纳差	zy_11480830	大便干
zy_1110488	口黏	zy_11482217	易怒
zy_1110488	口干	zy_11482217	胃痛减
zy_1110488	嗳气	zy_11482217	腹部怕凉
zy_1110488	胃胀	zy_11482217	口苦
zy_1110880	咳嗽	zy_11482217	背痛
zy_1110880	咳痰	zy_11483092	胃痛减
zy_1110880	失眠	zy_11483092	反酸
zy_1110880	消瘦	zy_11483092	呕吐
zy_1110880	纳差	zy_11483092	胸闷
zy_1110880	口干	zy_11483135	胃痛减
zy_1110880	口黏	zy_11483135	胃胀减
zy_1110880	烧心	zy_11483135	纳少
zy_1110880	反酸	zy_11483135	反酸
zy_1110880	胃胀	zy_11483135	烧心
zy_1110880	胃痛	zy_11483135	胃脘怕凉
zy_11115071	便秘	zy_11483135	腹胀
zy_11115071	失眠	zy_11483135	乏力
zy_11115071	多汗	zy_11483135	尿频
zy_11115071	纳差	zy_11483783	胃痛减
zy_11115071	焦虑	zy_11483783	咽哑
zy_11115071	气短	zy_11483783	咽痛
zy_11115071	胸闷	zy_11483783	腹胀
zy_11115071	心悸	zy_11484221	胃胀减
zy_11115071	乏力	zy_11484221	口粘
zy_11115071	口苦	zy_1148607	胃痛减
zy_11115071	口干	zy_1148607	嗳气
zy_11115071	呃逆	zy_1148607	盗汗
zy_11115071	胃胀	zy_1148607	口苦
zy_11117083	大便干	zy_1148607	反酸
zy_11117083	失眠	zy_1148607	纳差
zy_11117083	口干	zy_1148607	便溏
zy_11117083	胸闷	zy_1148607	心慌
zy_11117083	气短	zy_11487487	吞咽困难
zy_11117083	乏力	zy_11487487	纳少
zy_11117083	咽部异物感	zy_11487487	胃胀减
zy_11117083	烧心	zy_11487487	胃痛减
zy_11117083	胃胀	zy_11487487	口干
zy_11123497	小便	zy_11487487	口苦
zy_11123497	失眠	zy_11489369	胃痛减
zy_11123497	纳差	zy_11489369	嗳气
zy_11123497	烦躁	zy_11489369	口干
zy_11123497	心烦	zy_11489369	矢气
zy_11123497	焦虑	zy_11489369	心烦
zy_11123497	乏力	zy_11505070	烧心
zy_11123497	头晕	zy_11505070	反酸
zy_11123497	腹胀	zy_11505070	口干
zy_11123497	泄泻	zy_11505070	腹胀
zy_11139445	纳差	zy_11505070	小便黄
zy_11139445	口臭	zy_11508135	胃胀减
zy_11139445	嗳气	zy_11508135	口干
zy_11139445	胃胀	zy_11508135	口苦
zy_11139445	胃痛	zy_11508135	胃痛减
zy_11141081	消瘦	zy_11508135	反酸
zy_11141081	纳差	zy_11508135	嗳气
zy_11141081	咽痒	zy_11508135	恶心
zy_11141081	咳嗽	zy_11508135	心慌
zy_11141081	咳痰	zy_11508135	心烦
zy_11141081	胸闷	zy_11508135	失眠
zy_11141081	气短	zy_11508135	大便干
zy_11141081	汗出	zy_11508135	小便失禁
zy_11141081	呕吐	zy_11511266	胃胀减
zy_11141081	完谷不化	zy_11511266	嗳气
zy_11141081	腹痛	zy_11511266	乏力
zy_11141081	泄泻	zy_11511266	口干
zy_11144405	纳差	zy_11511266	胃痛减
zy_11144405	乏力	zy_11511266	消瘦
zy_11144405	口干	zy_11511266	反酸
zy_11144405	烦躁	zy_11511266	呕吐
zy_11144405	胃胀	zy_11511266	心悸
zy_11149888	胃痛	zy_11516640	胃痛减
zy_11164986	便溏	zy_11516640	胃胀减
zy_11164986	失眠	zy_11516640	反酸
zy_11164986	纳差	zy_11516640	口苦
zy_11164986	反酸	zy_11516640	午后潮热
zy_11164986	烧心	zy_11516640	矢气
zy_11164986	胃痛	zy_11517001	胃胀减
zy_1116598	纳差	zy_11517001	口苦
zy_1116598	头蒙	zy_11517001	腹痛
zy_1116598	吞咽困难	zy_11517001	咳嗽
zy_1116598	咽痛	zy_11517001	咳痰
zy_1116598	胃痛	zy_11517001	胃痛减
zy_11166126	失眠	zy_11517001	失眠
zy_11166126	纳差	zy_11517001	多梦
zy_11166126	胸闷	zy_11517001	神志清楚
[truncated: 37,146 more rows]
