# Supplementary material for: Treating chronic atrophic gastritis: identifying sub-population based on real-world TCM electronic medical records
Source: Front Pharmacol. 2024 Aug 7;15:1444733. doi: 10.3389/fphar.2024.1444733 (PMC11335612; doi:10.3389/fphar.2024.1444733)
Supplement: Supplementary file 9 [file Table5.XLSX]

## Sheet: Sheet1
症状	计数
胃痛	346
失眠	224
胃胀	223
纳差	172
烧心	143
嗳气	110
恶心	106
反酸	82
乏力	68
口干	66
口苦	59
小便黄	52
口黏	50
呕吐	41
泄泻	41
排便不爽	39
便秘	31
大便干	29
便溏	25
腹痛	21
心悸	20
气短	19
消瘦	17
腹胀	16
胸闷	16
咳嗽	14
头晕	14
咳痰	13
口臭	13
尿频	13
疲倦	11
心烦	11
吞咽困难	10
寐可	9
胸痛	9
多汗	8
胁痛	8
背痛	7
多梦	6
恶寒	6
烦躁	6
尿痛	6
四肢冰凉	6
耳鸣	5
发热	5
汗出	5
溏结不调	5
头痛	5
胁胀	5
背部不适	4
腹部怕凉	4
黑便	4
记忆力减退	4
眼干	4
咽痛	4
肠鸣	3
头蒙	3
完谷不化	3
下肢冰凉	3
厌食	3
咽堵	3
咽干	3
背部烧灼感	2
鼻塞	2
耳聋	2
咳黄痰	2
颈部不适	2
口疮	2
流涎	2
难咳痰	2
脐周痛	2
善太息	2
矢气	2
午后潮热	2
小便	2
咽部堵闷	2
咽部异物感	2
咽痒	2
喘息	1
腹部不适	1
关节疼痛	1
咳白痰	1
口酸	1
里急后重	1
面黄	1
尿急	1
排便困难	1
排尿不适	1
泡沫尿	1
气喘	1
情绪不稳	1
全身燥热	1
上肢麻木	1
舌尖烧灼感	1
舌麻	1
食后明显	1
视物模糊	1
手足不温	1
四肢麻木	1
吐酸	1
畏寒	1
胃脘嘈杂	1
膝关节疼痛	1
喜弯腰	1
咽部不适	1
咽部疼痛	1
咽哑	1
腰酸	1
易饥	1
欲饮食	1
早饱	1
周身不适	1
周身酸痛	1
左侧腰胯不疼痛	1
